# Supplementary material for: ﻿New species of Papuanatula Lugo-Ortiz & McCafferty, 1999 from New Guinea (Ephemeroptera, Baetidae) with focus on Batanta Island
Source: Zookeys. 2025 Nov 10;1259:1–55. doi: 10.3897/zookeys.1259.168419 (PMC12624355; doi:10.3897/zookeys.1259.168419)
Supplement: XML Treatment for Papuanatula (Papuanatula) arfak [file zookeys.1259.168419-treatment2.xml]

<!DOCTYPE tp:taxon-treatment
  PUBLIC "-//TaxonX//DTD Taxonomic Treatment Publishing DTD v0 20100105//EN" "tax-treatment-NSO.dtd">
<tp:taxon-treatment xmlns:tp="http://www.plazi.org/taxpub"><tp:treatment-meta><kwd-group><label>Taxon classification</label><kwd>
              <named-content content-type="kingdom">Animalia</named-content>
            </kwd><kwd>
              <named-content content-type="order">Ephemeroptera</named-content>
            </kwd><kwd>
              <named-content content-type="family">Baetidae</named-content>
            </kwd></kwd-group><mixed-citation publication-type="journal"><person-group><name><surname>Kaltenbach</surname><given-names>Thomas</given-names></name><name><surname>Kovács</surname><given-names>Tibor</given-names></name><name><surname>Gattolliat</surname><given-names>Jean-Luc</given-names></name></person-group><article-title>﻿New species of <italic><tp:taxon-name><tp:taxon-name-part taxon-name-part-type="genus" reg="Papuanatula">Papuanatula</tp:taxon-name-part></tp:taxon-name></italic> Lugo-Ortiz &amp; McCafferty, 1999 from New Guinea (<tp:taxon-name><tp:taxon-name-part taxon-name-part-type="order">Ephemeroptera</tp:taxon-name-part></tp:taxon-name>, <tp:taxon-name><tp:taxon-name-part taxon-name-part-type="family">Baetidae</tp:taxon-name-part></tp:taxon-name>) with focus on Batanta Island</article-title><source>Zookeys</source><day>10</day><month>11</month><year>2025</year><volume>1259</volume><fpage>1</fpage><lpage>55</lpage><pub-id pub-id-type="doi">10.3897/zookeys.1259.168419</pub-id></mixed-citation></tp:treatment-meta><tp:nomenclature><label>﻿</label><tp:taxon-name><object-id xmlns:xlink="http://www.w3.org/1999/xlink" content-type="arpha" xlink:type="simple">79AAA1BC-D8D8-5978-8D23-4314421AF9E2</object-id>
            <tp:taxon-name-part taxon-name-part-type="genus" reg="Papuanatula">Papuanatula</tp:taxon-name-part> (<tp:taxon-name-part taxon-name-part-type="subgenus" reg="Papuanatula">Papuanatula</tp:taxon-name-part>) <tp:taxon-name-part taxon-name-part-type="species" reg="arfak">arfak</tp:taxon-name-part><object-id xmlns:xlink="http://www.w3.org/1999/xlink" content-type="zoobank" xlink:type="simple">https://zoobank.org/AC95E18D-EFBD-4CE1-B3C7-23F9F0DFBC7C</object-id></tp:taxon-name><tp:taxon-authority>Kaltenbach, Kovács &amp; Gattolliat</tp:taxon-authority><tp:taxon-status xmlns:xlink="http://www.w3.org/1999/xlink" xlink:type="simple">sp. nov.</tp:taxon-status><xref ref-type="fig" rid="F1">Figs 1</xref><xref ref-type="fig" rid="F2">, 2</xref><xref ref-type="fig" rid="F3">, 3</xref><xref ref-type="fig" rid="F4">, 4</xref><xref ref-type="fig" rid="F5">, 5</xref></tp:nomenclature><tp:treatment-sec sec-type="type material" id="SECID0E3GAG"><title>Type material.</title><p><bold><italic>Holotype</italic>.</bold> Indonesia • larva; New Guinea, Papua Prov., Riv. Je, Loc. Arfak, E of Amber village; <named-content xmlns:xlink="http://www.w3.org/1999/xlink" content-type="dwc:verbatimCoordinates" xlink:type="simple"><named-content content-type="geo-json" specific-use="{&#34;type&#34;:&#34;Point&#34;,&#34;coordinates&#34;:[133.947500,-1.109722]}" id="NCID0EKHAG" xlink:type="simple">01°06'35"S, 133°56'51"E</named-content></named-content>; 1200 m; 16.vi.2016; leg. B. Sumoked and M. Balke; (BH68); on slide; GBIFCH00592543; <abbrev xmlns:xlink="http://www.w3.org/1999/xlink" xlink:title="Museum Zoologicum Bogoriense" id="ABBRID0EPHAG" xlink:type="simple">MZB</abbrev>. <bold><italic>Paratypes</italic>.</bold> 24 larvae; same data as holotype; 4 on slides; GBIFCH00975788, GBIFCH00975789, GBIFCH00592534, GBIFCH00592540, GBIFCH01221764; <abbrev xmlns:xlink="http://www.w3.org/1999/xlink" xlink:title="Naturéum, Muséum cantonal des Sciences Naturelles, Lausanne" id="ABBRID0EXHAG" xlink:type="simple">MZL</abbrev>; 20 in alcohol; GBIFCH00975790, GBIFCH00976060, GBIFCH00976063, GBIFCH00976111; <abbrev xmlns:xlink="http://www.w3.org/1999/xlink" xlink:title="Naturéum, Muséum cantonal des Sciences Naturelles, Lausanne" id="ABBRID0E2HAG" xlink:type="simple">MZL</abbrev>.</p></tp:treatment-sec><tp:treatment-sec sec-type="diagnosis" id="SECID0E6HAG"><title>Diagnosis.</title><p><bold>Larva</bold>. The following combination of characters distinguishes <italic><tp:taxon-name><tp:taxon-name-part taxon-name-part-type="genus" reg="Papuanatula">P.</tp:taxon-name-part> <tp:taxon-name-part taxon-name-part-type="species" reg="arfak">arfak</tp:taxon-name-part></tp:taxon-name></italic> sp. nov. from other species of <italic><tp:taxon-name><tp:taxon-name-part taxon-name-part-type="genus" reg="Papuanatula">Papuanatula</tp:taxon-name-part></tp:taxon-name></italic> s. str.: body dorsally with irregular row of long, fine, simple setae along midline; abdominal terga without distinct protuberances; abdominal terga I–VI with hypodermal wide dark brown transverse band close to anterior margin, I–IX with medial narrow, dark brown, longitudinal streak; femur proximally with wedge-shaped blank; abdominal terga with triangular, apically rounded denticles on posterior margin; small scattered scales on abdominal terga oblong, striated, apically denticulate; paracercus with nine segments.</p></tp:treatment-sec><tp:treatment-sec sec-type="description" id="SECID0EZIAG"><title>Description.</title><p><bold>Larva</bold> (Figs <xref ref-type="fig" rid="F1">1</xref>–<xref ref-type="fig" rid="F5">5</xref>). Body length 4.5–5.7 mm, cerci much longer than body length (~ 1.4×).</p><p><bold><italic>Cuticular coloration</italic></bold> (Figs <xref ref-type="fig" rid="F1">1a–c</xref>, <xref ref-type="fig" rid="F3">3a</xref>). Head, thorax and abdomen dorsally brown; thorax with indistinct, complex pattern. Femur proximally with wedge-shaped blank, surrounded by grey area, distally yellow-brown to grey-brown; tibia grey; tarsus grey-brown, distally darker. Head, thorax and abdominal segment I ventrally ecru, protuberances of thoracic sterna brown; abdominal segments II–X ventrally brown, laterally paler. Cerci yellow-brown.</p><p><bold><italic>Hypodermal coloration</italic></bold> (Fig. <xref ref-type="fig" rid="F1">1a</xref>). Abdominal terga I–VI (VII) with wide dark brown transverse band close to anterior margin, I–IX with narrow dark brown transverse band close to posterior margin and medially narrow dark brown, longitudinal streak.</p><p><bold><italic>Head</italic></bold> (Figs <xref ref-type="fig" rid="F1">1b</xref>, <xref ref-type="fig" rid="F3">3h</xref>). Dorsally with irregular row of long, fine, simple setae along midline.</p><p><bold><italic>Antenna</italic>.</bold> Length ~1.5× head length. As typical for subgenus.</p><p><bold><italic>Developing turbinate eyes in last instar male larva</italic></bold> (Fig. <xref ref-type="fig" rid="F3">3h</xref>) large, subquadrangular, touching each other in the middle.</p><p><bold><italic>Labrum</italic></bold> (Fig. <xref ref-type="fig" rid="F2">2a, b</xref>). Length 0.5× maximum width, laterally convex. Dorsal, sub-marginal arc with ~ 30 feathered setae.</p><fig id="F2" position="float" orientation="portrait"><object-id xmlns:xlink="http://www.w3.org/1999/xlink" content-type="doi" xlink:type="simple">10.3897/zookeys.1259.168419.figure2</object-id><object-id xmlns:xlink="http://www.w3.org/1999/xlink" content-type="arpha" xlink:type="simple">3B1E44CD-C948-5597-8D3F-598F1500EB48</object-id><label>Figure 2.</label><caption><p><tp:taxon-name><tp:taxon-name-part taxon-name-part-type="genus" reg="Papuanatula">Papuanatula</tp:taxon-name-part> (<tp:taxon-name-part taxon-name-part-type="subgenus" reg="Papuanatula">Papuanatula</tp:taxon-name-part>) <tp:taxon-name-part taxon-name-part-type="species" reg="arfak">arfak</tp:taxon-name-part></tp:taxon-name> sp. nov., larva. a. Labrum; b. Labrum, submarginal arc of setae; c. Right mandible; d. Left mandible; e. Labium; f. Hypopharynx and superlinguae; g. Maxilla; h. Maxillary palp; i. Developing subimaginal gonostyli. Scale bars: 50 µm (e), 20 µm (a, c, d, f, g, i),10 µm (b, h).</p></caption><graphic xmlns:xlink="http://www.w3.org/1999/xlink" xlink:href="zookeys-1259-001_article-168419__-g002.jpg" position="float" orientation="portrait" xlink:type="simple" id="oo_1460633.jpg"><uri content-type="original_file" xlink:type="simple">https://binary.pensoft.net/fig/1460633</uri></graphic></fig><fig id="F3" position="float" orientation="portrait"><object-id xmlns:xlink="http://www.w3.org/1999/xlink" content-type="doi" xlink:type="simple">10.3897/zookeys.1259.168419.figure3</object-id><object-id xmlns:xlink="http://www.w3.org/1999/xlink" content-type="arpha" xlink:type="simple">C8DEC0E5-A588-567B-A92B-A9A5CA0D7EBA</object-id><label>Figure 3.</label><caption><p><tp:taxon-name><tp:taxon-name-part taxon-name-part-type="genus" reg="Papuanatula">Papuanatula</tp:taxon-name-part> (<tp:taxon-name-part taxon-name-part-type="subgenus" reg="Papuanatula">Papuanatula</tp:taxon-name-part>) <tp:taxon-name-part taxon-name-part-type="species" reg="arfak">arfak</tp:taxon-name-part></tp:taxon-name> sp. nov., larva. a. Middle leg; b. Fore tarsus; c. Fore claw; d. Fore femur, posterior apex; e. Fore tibia, posterior surface; f. Middle tibia, inner margin; g. Fore femur, ventral margin; h. Head, mature male larva. Scale bars: 100 µm (h), 50 µm (a), 20 µm (b), 10 µm (c–g).</p></caption><graphic xmlns:xlink="http://www.w3.org/1999/xlink" xlink:href="zookeys-1259-001_article-168419__-g003.jpg" position="float" orientation="portrait" xlink:type="simple" id="oo_1460634.jpg"><uri content-type="original_file" xlink:type="simple">https://binary.pensoft.net/fig/1460634</uri></graphic></fig><p><bold><italic>Right mandible</italic></bold> (Fig. <xref ref-type="fig" rid="F2">2c</xref>). Margin between prostheca and mola straight, with row of minute denticles. Otherwise, as typical for subgenus.</p><p><bold><italic>Left mandible</italic></bold> (Fig. <xref ref-type="fig" rid="F2">2d</xref>). Margin between prostheca and mola straight, with row of minute denticles. Otherwise, as typical for subgenus.</p><p><bold><italic>Hypopharynx</italic></bold> (Fig. <xref ref-type="fig" rid="F2">2f</xref>). As typical for genus.</p><p><bold><italic>Maxilla</italic></bold> (Fig. <xref ref-type="fig" rid="F2">2g, h</xref>). Maxillary palp subequal in length to galea-lacinia; palp segment II slightly longer than segment I. Otherwise, as typical for the genus.</p><p><bold><italic>Labium</italic></bold> (Fig. <xref ref-type="fig" rid="F2">2e</xref>). Paraglossa dorsally with two spine-like setae near inner, distolateral margin. Labial palp with segment I subequal in length to segments II and III combined. Segment II with minute distomedial protuberance, dorsally with row of five or six spine-like setae near outer, distolateral margin. Segment III slightly pentagonal, pointed; 0.8× length of segment II. Otherwise, as typical for the genus.</p><p><bold><italic>Thorax</italic>. <italic>Sterna</italic></bold> (Fig. <xref ref-type="fig" rid="F1">1c</xref>). With small protuberances on sides of prosternum and close to openings of mesothoracic and metathoracic sternal apodemes.</p><p><bold><italic>Terga</italic></bold> (Fig. <xref ref-type="fig" rid="F1">1b</xref>) without protuberance; with irregular row of long, fine, simple setae along midline.</p><p><bold><italic>Legs</italic></bold> (Fig. <xref ref-type="fig" rid="F3">3a–g</xref>). Ratio of leg segments: fore leg 0.9:1.0:0.3:0.2, middle leg 1.0:1.0:0.3:0.2 and hind leg 1.1:1.0:0.3:0.2. <bold><italic>Femur</italic>.</bold> Length ~ 4× maximum width. <bold><italic>Claw</italic></bold> with one row of 5–8 denticles and one posterior setae. Otherwise, as typical for subgenus.</p><p><bold><italic>Abdomen</italic>. <italic>Terga</italic></bold> (Figs <xref ref-type="fig" rid="F1">1b</xref>, <xref ref-type="fig" rid="F4">4a</xref>, <xref ref-type="fig" rid="F5">5a, b</xref>) with irregular row of long, fine, simple setae along midline. Terga without protuberances, terga I–IV with slight, paired medioposterior elevations. Posterior margin of terga: I smooth, without denticles, II–IX with triangular, partly apically rounded denticles, becoming longer toward end of abdomen. Surface with scattered small, oblong, striated, apically serrate scales.</p><fig id="F4" position="float" orientation="portrait"><object-id xmlns:xlink="http://www.w3.org/1999/xlink" content-type="doi" xlink:type="simple">10.3897/zookeys.1259.168419.figure4</object-id><object-id xmlns:xlink="http://www.w3.org/1999/xlink" content-type="arpha" xlink:type="simple">8A53521F-32F3-57B1-9800-51E5AA79BE67</object-id><label>Figure 4.</label><caption><p><tp:taxon-name><tp:taxon-name-part taxon-name-part-type="genus" reg="Papuanatula">Papuanatula</tp:taxon-name-part> (<tp:taxon-name-part taxon-name-part-type="subgenus" reg="Papuanatula">Papuanatula</tp:taxon-name-part>) <tp:taxon-name-part taxon-name-part-type="species" reg="arfak">arfak</tp:taxon-name-part></tp:taxon-name> sp. nov., larva. a. Abdominal terga, posterior margins; b. Paracercus; c. Cercus, basal part; d. Cercus, distal part; e, f. Tergalius IV; g–i. Paraproct. Scale bars: 50 µm (h), 20 µm (a, b, g), 10 µm (c, d, f, h, i).</p></caption><graphic xmlns:xlink="http://www.w3.org/1999/xlink" xlink:href="zookeys-1259-001_article-168419__-g004.jpg" position="float" orientation="portrait" xlink:type="simple" id="oo_1460635.jpg"><uri content-type="original_file" xlink:type="simple">https://binary.pensoft.net/fig/1460635</uri></graphic></fig><fig id="F5" position="float" orientation="portrait"><object-id xmlns:xlink="http://www.w3.org/1999/xlink" content-type="doi" xlink:type="simple">10.3897/zookeys.1259.168419.figure5</object-id><object-id xmlns:xlink="http://www.w3.org/1999/xlink" content-type="arpha" xlink:type="simple">6D06D50C-06A2-55E5-BBCE-6174F409B52B</object-id><label>Figure 5.</label><caption><p><tp:taxon-name><tp:taxon-name-part taxon-name-part-type="genus" reg="Papuanatula">Papuanatula</tp:taxon-name-part> (<tp:taxon-name-part taxon-name-part-type="subgenus" reg="Papuanatula">Papuanatula</tp:taxon-name-part>) <tp:taxon-name-part taxon-name-part-type="species" reg="arfak">arfak</tp:taxon-name-part></tp:taxon-name> sp. nov., larva, SEM pictures. a. Abdominal terga III–VII; b. Abdominal tergum VII, posterior margin. Scale bars: 300 µm (a), 40 µm (b).</p></caption><graphic xmlns:xlink="http://www.w3.org/1999/xlink" xlink:href="zookeys-1259-001_article-168419__-g005.jpg" position="float" orientation="portrait" xlink:type="simple" id="oo_1460636.jpg"><uri content-type="original_file" xlink:type="simple">https://binary.pensoft.net/fig/1460636</uri></graphic></fig><p><bold><italic>Tergalii</italic></bold> (Fig. <xref ref-type="fig" rid="F4">4e, f</xref>). Present on terga II–VII. Broad ovoid, tracheation well developed and pigmented; margin smooth, with short, fine, simple setae. Tergalius II nearly reaching end of tergum IV, tergalius IV as long as length of terga V and VI combined, tergalius VII nearly reaching end of tergum IX.</p><p><bold><italic>Paraproct</italic></bold> (Fig. <xref ref-type="fig" rid="F4">4g–i</xref>). Posterior margin with prolongation and dense row of minute denticles.</p><p><bold><italic>Caudalii</italic></bold> (Fig. <xref ref-type="fig" rid="F4">4b–d</xref>). Cerci apart from basal part with 1–6 swimming setae per segment, increasing toward distal part. Paracercus with nine segments.</p><p><bold><italic>Pose of subimaginal gonostyli under larval cuticle</italic></bold> (Fig. <xref ref-type="fig" rid="F2">2i</xref>) as typical for the subgenus.</p><p><bold>Subimago.</bold> Unknown.</p><p><bold>Imago.</bold> Unknown.</p><p><bold>Egg.</bold> Unknown.</p></tp:treatment-sec><tp:treatment-sec sec-type="Biological aspects" id="SECID0EHUAG"><title>Biological aspects.</title><p>The species was found at an altitude of 1200 m, together with <italic><tp:taxon-name><tp:taxon-name-part taxon-name-part-type="genus" reg="Papuanatula">Papuanatula</tp:taxon-name-part> <tp:taxon-name-part taxon-name-part-type="species" reg="dumspinae">dumspinae</tp:taxon-name-part></tp:taxon-name></italic> Kaltenbach, Kluge &amp; Gattolliat, 2025, <italic><tp:taxon-name><tp:taxon-name-part taxon-name-part-type="genus" reg="Papuanatula">Papuanatula</tp:taxon-name-part> <tp:taxon-name-part taxon-name-part-type="species" reg="paratuber">paratuber</tp:taxon-name-part></tp:taxon-name></italic> Kaltenbach, Kluge &amp; Gattolliat, 2025, <italic><tp:taxon-name><tp:taxon-name-part taxon-name-part-type="genus" reg="Papuanatula">Papuanatula</tp:taxon-name-part> <tp:taxon-name-part taxon-name-part-type="species" reg="epituber">epituber</tp:taxon-name-part></tp:taxon-name></italic> Kaltenbach, Kluge &amp; Gattolliat, 2025, and <italic><tp:taxon-name><tp:taxon-name-part taxon-name-part-type="genus" reg="Papuanatula">Papuanatula</tp:taxon-name-part> <tp:taxon-name-part taxon-name-part-type="species" reg="pilosa">pilosa</tp:taxon-name-part></tp:taxon-name></italic> Kaltenbach, Kluge &amp; Gattolliat, 2025.</p></tp:treatment-sec><tp:treatment-sec sec-type="etymology" id="SECID0EZVAG"><title>Etymology.</title><p>The species name refers to the locality Arfak, the type locality of the species.</p></tp:treatment-sec><tp:treatment-sec sec-type="distribution" id="SECID0E5VAG"><title>Distribution.</title><p>New Guinea (Fig. <xref ref-type="fig" rid="F30">30</xref>).</p><sec sec-type="﻿Key to the species of P. bessa species group from New Guinea (larvae)" id="SECID0EIWAG"><title>﻿Key to the species of <italic><tp:taxon-name><tp:taxon-name-part taxon-name-part-type="genus" reg="Papuanatula">P.</tp:taxon-name-part> <tp:taxon-name-part taxon-name-part-type="species" reg="bessa">bessa</tp:taxon-name-part></tp:taxon-name></italic> species group from New Guinea (larvae)</title><p>Based on <xref ref-type="bibr" rid="B9">Kaltenbach et al. 2025</xref>.</p><table-wrap content-type="key" position="anchor" orientation="portrait"><table id="TID0EDPAC" rules="all"><tbody><tr><td rowspan="1" colspan="1">1</td><td rowspan="1" colspan="1">Metanotum and abdominal terga I–III or I–V with medioposterior broad, paired humps (<xref ref-type="bibr" rid="B9">Kaltenbach et al. 2025</xref>: fig. 56c), may be poorly developed (<xref ref-type="bibr" rid="B9">Kaltenbach et al. 2025</xref>: fig. 47a)</td><td rowspan="1" colspan="1">
                      <bold>2</bold>
                    </td></tr><tr><td rowspan="1" colspan="1">–</td><td rowspan="1" colspan="1">Metanotum and abdominal terga without paired humps</td><td rowspan="1" colspan="1">
                      <bold>4</bold>
                    </td></tr><tr><td rowspan="1" colspan="1">2(1)</td><td rowspan="1" colspan="1">Metanotum and abdominal terga I–V with medioposterior, paired humps; femur with wedge-shaped blank in proximal area; claw with one posterior seta</td><td rowspan="1" colspan="1">
                      <bold>3</bold>
                    </td></tr><tr><td rowspan="1" colspan="1">–</td><td rowspan="1" colspan="1">Metanotum and abdominal terga I–III with medioposterior, paired humps poorly developed; femur without wedge shaped blank; claw with 1–3 posterior setae</td><td rowspan="1" colspan="1">
                      <bold>
                        <italic>
                          <tp:taxon-name><tp:taxon-name-part taxon-name-part-type="genus" reg="Papuanatula">P.</tp:taxon-name-part> <tp:taxon-name-part taxon-name-part-type="species" reg="epibessa">epibessa</tp:taxon-name-part></tp:taxon-name>
                        </italic>
                      </bold>
                    </td></tr><tr><td rowspan="1" colspan="1">3(2)</td><td rowspan="1" colspan="1">Abdominal terga II–IV dark brown with brighter, oblong marking</td><td rowspan="1" colspan="1">
                      <bold>
                        <italic>
                          <tp:taxon-name><tp:taxon-name-part taxon-name-part-type="genus" reg="Papuanatula">P.</tp:taxon-name-part> <tp:taxon-name-part taxon-name-part-type="species" reg="bessa">bessa</tp:taxon-name-part></tp:taxon-name>
                        </italic>
                      </bold>
                    </td></tr><tr><td rowspan="1" colspan="1">–</td><td rowspan="1" colspan="1">Abdominal terga II–VI with paired, semicircular, dark brown markings</td><td rowspan="1" colspan="1">
                      <bold>
                        <italic>
                          <tp:taxon-name><tp:taxon-name-part taxon-name-part-type="genus" reg="Papuanatula">P.</tp:taxon-name-part> <tp:taxon-name-part taxon-name-part-type="species" reg="parabessa">parabessa</tp:taxon-name-part></tp:taxon-name>
                        </italic>
                      </bold>
                    </td></tr><tr><td rowspan="1" colspan="1">4(1)</td><td rowspan="1" colspan="1">Paracercus vestigial (max. 2 segments); claw with 3 or 4 posterior setae</td><td rowspan="1" colspan="1">
                      <bold>
                        <italic>
                          <tp:taxon-name><tp:taxon-name-part taxon-name-part-type="genus" reg="Papuanatula">P.</tp:taxon-name-part> <tp:taxon-name-part taxon-name-part-type="species" reg="pluresetae">pluresetae</tp:taxon-name-part></tp:taxon-name>
                        </italic>
                      </bold>
                    </td></tr><tr><td rowspan="1" colspan="1">–</td><td rowspan="1" colspan="1">Paracercus with 7–9 segments; claw with 1 posterior seta</td><td rowspan="1" colspan="1">
                      <bold>5</bold>
                    </td></tr><tr><td rowspan="1" colspan="1">5(4)</td><td rowspan="1" colspan="1">Abdominal terga II–IX with long, triangular, pointed denticles on posterior margins</td><td rowspan="1" colspan="1">
                      <bold>6</bold>
                    </td></tr><tr><td rowspan="1" colspan="1">–</td><td rowspan="1" colspan="1">Abdominal terga II–IX with triangular, apically rounded denticles on posterior margins</td><td rowspan="1" colspan="1">
                      <bold>7</bold>
                    </td></tr><tr><td rowspan="1" colspan="1">6(5)</td><td rowspan="1" colspan="1">Abdominal terga V, VI and X much brighter than other terga; apical setal rows of paraglossae curved; triangular, pointed denticles on posterior margins of abdominal terga long and narrow</td><td rowspan="1" colspan="1">
                      <bold>
                        <italic>
                          <tp:taxon-name><tp:taxon-name-part taxon-name-part-type="genus" reg="Papuanatula">P.</tp:taxon-name-part> <tp:taxon-name-part taxon-name-part-type="species" reg="dumspinae">dumspinae</tp:taxon-name-part></tp:taxon-name>
                        </italic>
                      </bold>
                    </td></tr><tr><td rowspan="1" colspan="1">–</td><td rowspan="1" colspan="1">Abdomen with rather uniform colour; apical setal rows of paraglossae straight; triangular, pointed denticles on posterior margins of abdominal terga of different length</td><td rowspan="1" colspan="1">
                      <bold>
                        <italic>
                          <tp:taxon-name><tp:taxon-name-part taxon-name-part-type="genus" reg="Papuanatula">P.</tp:taxon-name-part> <tp:taxon-name-part taxon-name-part-type="species" reg="cyclopomontana">cyclopomontana</tp:taxon-name-part></tp:taxon-name>
                        </italic>
                      </bold>
                    </td></tr><tr><td rowspan="1" colspan="1">7(5)</td><td rowspan="1" colspan="1">Femur with clearly outlined wedge-shaped blank; abdominal terga dark brown, no terga distinctly brighter or terga I, V, VI, and X brighter; small scales on abdominal terga roundish or oblong, striated</td><td rowspan="1" colspan="1">
                      <bold>8</bold>
                    </td></tr><tr><td rowspan="1" colspan="1">–</td><td rowspan="1" colspan="1">Femur with wedge-shaped blank, overlaid with scattered brownish colour; abdominal terga dark brown, terga V, VI, and X much brighter; small scales on abdominal terga elongate, slightly trapezoid, striated</td><td rowspan="1" colspan="1">
                      <bold>
                        <italic>
                          <tp:taxon-name><tp:taxon-name-part taxon-name-part-type="genus" reg="Papuanatula">P.</tp:taxon-name-part> <tp:taxon-name-part taxon-name-part-type="species" reg="balkei">balkei</tp:taxon-name-part></tp:taxon-name>
                        </italic>
                      </bold>
                    </td></tr><tr><td rowspan="1" colspan="1">8(7)</td><td rowspan="1" colspan="1">Abdominal terga brown, terga III and IV with grate-like marking (dark brown longitudinal streaks laterally and medially); small scales on abdominal terga oblong, apically serrate</td><td rowspan="1" colspan="1">
                      <bold><italic><tp:taxon-name><tp:taxon-name-part taxon-name-part-type="genus" reg="Papuanatula">P.</tp:taxon-name-part> <tp:taxon-name-part taxon-name-part-type="species" reg="arfak">arfak</tp:taxon-name-part></tp:taxon-name></italic> sp. nov.</bold>
                    </td></tr><tr><td rowspan="1" colspan="1">–</td><td rowspan="1" colspan="1">Abdominal terga brown, terga I, V, VI and X brighter; small scales on abdominal segments roundish</td><td rowspan="1" colspan="1">
                      <bold>
                        <italic>
                          <tp:taxon-name><tp:taxon-name-part taxon-name-part-type="genus" reg="Papuanatula">P.</tp:taxon-name-part> <tp:taxon-name-part taxon-name-part-type="species" reg="obscura">obscura</tp:taxon-name-part></tp:taxon-name>
                        </italic>
                      </bold>
                    </td></tr></tbody></table></table-wrap></sec><sec sec-type="﻿Papuanatula copis species group (Kaltenbach et al. 2025)" id="SECID0ELBBG"><title>﻿<italic><tp:taxon-name><tp:taxon-name-part taxon-name-part-type="genus" reg="Papuanatula">Papuanatula</tp:taxon-name-part> <tp:taxon-name-part taxon-name-part-type="species" reg="copis">copis</tp:taxon-name-part></tp:taxon-name></italic> species group (Kaltenbach et al. 2025)</title><p><bold>Diagnosis (larval characters).</bold> Body dorsally without row of setae on midline; abdomen and sometimes also thorax dorsally with unpaired, conspicuous protuberances (Figs <xref ref-type="fig" rid="F6">6b</xref>, <xref ref-type="fig" rid="F8">8e</xref>).</p></sec></tp:treatment-sec><tp:treatment-sec><!--Section generated to contain objects referenced in tp:taxon-treatment.--><fig id="F1" position="float" orientation="portrait"><object-id xmlns:xlink="http://www.w3.org/1999/xlink" content-type="doi" xlink:type="simple">10.3897/zookeys.1259.168419.figure1</object-id><object-id xmlns:xlink="http://www.w3.org/1999/xlink" content-type="arpha" xlink:type="simple">F1C2EAD5-BD8E-5BE7-87DF-680006330D80</object-id><label>Figure 1.</label><caption><p><tp:taxon-name><tp:taxon-name-part taxon-name-part-type="genus" reg="Papuanatula">Papuanatula</tp:taxon-name-part> (<tp:taxon-name-part taxon-name-part-type="subgenus" reg="Papuanatula">Papuanatula</tp:taxon-name-part>) <tp:taxon-name-part taxon-name-part-type="species" reg="arfak">arfak</tp:taxon-name-part></tp:taxon-name> sp. nov., larva, habitus. a. Dorsal view; b. Lateral view; c. Ventral view. Scale bars: 1 mm.</p></caption><graphic xmlns:xlink="http://www.w3.org/1999/xlink" xlink:href="zookeys-1259-001_article-168419__-g001.jpg" position="float" orientation="portrait" xlink:type="simple" id="oo_1460632.jpg"><uri content-type="original_file" xlink:type="simple">https://binary.pensoft.net/fig/1460632</uri></graphic></fig><fig id="F30" position="float" orientation="portrait"><object-id xmlns:xlink="http://www.w3.org/1999/xlink" content-type="doi" xlink:type="simple">10.3897/zookeys.1259.168419.figure30</object-id><object-id xmlns:xlink="http://www.w3.org/1999/xlink" content-type="arpha" xlink:type="simple">1D8E6EE6-8BF0-5805-BB89-D0574493FCBC</object-id><label>Figure 30.</label><caption><p>Distribution of <italic><tp:taxon-name><tp:taxon-name-part taxon-name-part-type="genus" reg="Papuanatula">Papuanatula</tp:taxon-name-part></tp:taxon-name></italic> species: yellow dots: known species (<xref ref-type="bibr" rid="B9">Kaltenbach et al. 2025</xref>); orange dot: <italic><tp:taxon-name><tp:taxon-name-part taxon-name-part-type="genus" reg="Papuanatula">Papuanatula</tp:taxon-name-part> <tp:taxon-name-part taxon-name-part-type="species" reg="arfak">arfak</tp:taxon-name-part></tp:taxon-name></italic> sp. nov. (present study); red dots: species from Batanta – <italic><tp:taxon-name><tp:taxon-name-part taxon-name-part-type="genus" reg="Papuanatula">P.</tp:taxon-name-part> <tp:taxon-name-part taxon-name-part-type="species" reg="batantaraja">batantaraja</tp:taxon-name-part></tp:taxon-name></italic> sp. nov., <italic><tp:taxon-name><tp:taxon-name-part taxon-name-part-type="genus" reg="Papuanatula">P.</tp:taxon-name-part> <tp:taxon-name-part taxon-name-part-type="species" reg="cukiclara">cukiclara</tp:taxon-name-part></tp:taxon-name></italic> sp. nov., <italic><tp:taxon-name><tp:taxon-name-part taxon-name-part-type="genus" reg="Papuanatula">P.</tp:taxon-name-part> <tp:taxon-name-part taxon-name-part-type="species" reg="cataracta">cataracta</tp:taxon-name-part></tp:taxon-name></italic> sp. nov., <italic><tp:taxon-name><tp:taxon-name-part taxon-name-part-type="genus" reg="Papuanatula">P.</tp:taxon-name-part> <tp:taxon-name-part taxon-name-part-type="species" reg="batanlenos">batanlenos</tp:taxon-name-part></tp:taxon-name></italic> sp. nov., <italic><tp:taxon-name><tp:taxon-name-part taxon-name-part-type="genus" reg="Papuanatula">P.</tp:taxon-name-part> <tp:taxon-name-part taxon-name-part-type="species" reg="horvathrobi">horvathrobi</tp:taxon-name-part></tp:taxon-name></italic> sp. nov., <italic><tp:taxon-name><tp:taxon-name-part taxon-name-part-type="genus" reg="Papuanatula">P.</tp:taxon-name-part> <tp:taxon-name-part taxon-name-part-type="species" reg="longabranchias">longabranchias</tp:taxon-name-part></tp:taxon-name></italic> sp. nov. (present study).</p></caption><graphic xmlns:xlink="http://www.w3.org/1999/xlink" xlink:href="zookeys-1259-001_article-168419__-g030.jpg" position="float" orientation="portrait" xlink:type="simple" id="oo_1460661.jpg"><uri content-type="original_file" xlink:type="simple">https://binary.pensoft.net/fig/1460661</uri></graphic></fig><fig id="F6" position="float" orientation="portrait"><object-id xmlns:xlink="http://www.w3.org/1999/xlink" content-type="doi" xlink:type="simple">10.3897/zookeys.1259.168419.figure6</object-id><object-id xmlns:xlink="http://www.w3.org/1999/xlink" content-type="arpha" xlink:type="simple">4D7BAA26-8FE3-5232-9871-477D5DF8BB8E</object-id><label>Figure 6.</label><caption><p><tp:taxon-name><tp:taxon-name-part taxon-name-part-type="genus" reg="Papuanatula">Papuanatula</tp:taxon-name-part> (<tp:taxon-name-part taxon-name-part-type="subgenus" reg="Papuanatula">Papuanatula</tp:taxon-name-part>) <tp:taxon-name-part taxon-name-part-type="species" reg="batantaraja">batantaraja</tp:taxon-name-part></tp:taxon-name> sp. nov., larva, habitus. a. Dorsal view; b. Lateral view; c. Ventral view. Scale bars: 1 mm.</p></caption><graphic xmlns:xlink="http://www.w3.org/1999/xlink" xlink:href="zookeys-1259-001_article-168419__-g006.jpg" position="float" orientation="portrait" xlink:type="simple" id="oo_1460637.jpg"><uri content-type="original_file" xlink:type="simple">https://binary.pensoft.net/fig/1460637</uri></graphic></fig><fig id="F8" position="float" orientation="portrait"><object-id xmlns:xlink="http://www.w3.org/1999/xlink" content-type="doi" xlink:type="simple">10.3897/zookeys.1259.168419.figure8</object-id><object-id xmlns:xlink="http://www.w3.org/1999/xlink" content-type="arpha" xlink:type="simple">7B2500A5-2ABF-5496-B0B6-53BE6B2663E9</object-id><label>Figure 8.</label><caption><p><tp:taxon-name><tp:taxon-name-part taxon-name-part-type="genus" reg="Papuanatula">Papuanatula</tp:taxon-name-part> (<tp:taxon-name-part taxon-name-part-type="subgenus" reg="Papuanatula">Papuanatula</tp:taxon-name-part>) <tp:taxon-name-part taxon-name-part-type="species" reg="batantaraja">batantaraja</tp:taxon-name-part></tp:taxon-name> sp. nov., larva. a. Hind leg; b. Hind femur, outer margin; c. Hind femur, surface; d. Hind tarsus, claw (arrow: posterior seta); e. Abdomen (arrow: protuberance on fore protoptera); f. Abdominal tergum V, surface; g. Abdominal terga; h. Paracercus; i. Cercus; j. Paraproct. Scale bars: 100 µm (e), 50 µm (a), 20 µm (b, d, h, j), 10 µm (c, f, g, i).</p></caption><graphic xmlns:xlink="http://www.w3.org/1999/xlink" xlink:href="zookeys-1259-001_article-168419__-g008.jpg" position="float" orientation="portrait" xlink:type="simple" id="oo_1460639.jpg"><uri content-type="original_file" xlink:type="simple">https://binary.pensoft.net/fig/1460639</uri></graphic></fig></tp:treatment-sec><ref-list><ref id="B9"><mixed-citation xmlns:xlink="http://www.w3.org/1999/xlink" xlink:type="simple"><person-group><name name-style="western"><surname>Kaltenbach</surname><given-names>T</given-names></name><name name-style="western"><surname>Kluge</surname><given-names>NJ</given-names></name><name name-style="western"><surname>Gattolliat</surname><given-names>J-L</given-names></name></person-group> (<year>2025</year>) <article-title>Redescription of <italic><tp:taxon-name><tp:taxon-name-part taxon-name-part-type="genus">Papuanatula</tp:taxon-name-part></tp:taxon-name></italic> Lugo-Ortiz &amp; McCafferty (<tp:taxon-name><tp:taxon-name-part taxon-name-part-type="order">Ephemeroptera</tp:taxon-name-part></tp:taxon-name>, <tp:taxon-name><tp:taxon-name-part taxon-name-part-type="family">Baetidae</tp:taxon-name-part></tp:taxon-name>), with description of a new subgenus and 20 new species.</article-title><source>ZooKeys</source><volume>1227</volume>: <fpage>159</fpage>–<lpage>347</lpage>. <ext-link xlink:href="10.3897/zookeys.1227.138100" ext-link-type="doi" xlink:type="simple">https://doi.org/10.3897/zookeys.1227.138100</ext-link></mixed-citation></ref></ref-list></tp:taxon-treatment>
