# Supplementary material for: ﻿New species of Papuanatula Lugo-Ortiz & McCafferty, 1999 from New Guinea (Ephemeroptera, Baetidae) with focus on Batanta Island
Source: Zookeys. 2025 Nov 10;1259:1–55. doi: 10.3897/zookeys.1259.168419 (PMC12624355; doi:10.3897/zookeys.1259.168419)
Supplement: XML Treatment for Papuanatula (Papuanatula) batantaraja [file zookeys.1259.168419-treatment3.xml]

<!DOCTYPE tp:taxon-treatment
  PUBLIC "-//TaxonX//DTD Taxonomic Treatment Publishing DTD v0 20100105//EN" "tax-treatment-NSO.dtd">
<tp:taxon-treatment xmlns:tp="http://www.plazi.org/taxpub"><tp:treatment-meta><kwd-group><label>Taxon classification</label><kwd>
              <named-content content-type="kingdom">Animalia</named-content>
            </kwd><kwd>
              <named-content content-type="order">Ephemeroptera</named-content>
            </kwd><kwd>
              <named-content content-type="family">Baetidae</named-content>
            </kwd></kwd-group><mixed-citation publication-type="journal"><person-group><name><surname>Kaltenbach</surname><given-names>Thomas</given-names></name><name><surname>Kovács</surname><given-names>Tibor</given-names></name><name><surname>Gattolliat</surname><given-names>Jean-Luc</given-names></name></person-group><article-title>﻿New species of <italic><tp:taxon-name><tp:taxon-name-part taxon-name-part-type="genus" reg="Papuanatula">Papuanatula</tp:taxon-name-part></tp:taxon-name></italic> Lugo-Ortiz &amp; McCafferty, 1999 from New Guinea (<tp:taxon-name><tp:taxon-name-part taxon-name-part-type="order">Ephemeroptera</tp:taxon-name-part></tp:taxon-name>, <tp:taxon-name><tp:taxon-name-part taxon-name-part-type="family">Baetidae</tp:taxon-name-part></tp:taxon-name>) with focus on Batanta Island</article-title><source>Zookeys</source><day>10</day><month>11</month><year>2025</year><volume>1259</volume><fpage>1</fpage><lpage>55</lpage><pub-id pub-id-type="doi">10.3897/zookeys.1259.168419</pub-id></mixed-citation></tp:treatment-meta><tp:nomenclature><label>﻿</label><tp:taxon-name><object-id xmlns:xlink="http://www.w3.org/1999/xlink" content-type="arpha" xlink:type="simple">13E61C5A-A69F-58A6-B76B-6E98436A730A</object-id>
            <tp:taxon-name-part taxon-name-part-type="genus" reg="Papuanatula">Papuanatula</tp:taxon-name-part> (<tp:taxon-name-part taxon-name-part-type="subgenus" reg="Papuanatula">Papuanatula</tp:taxon-name-part>) <tp:taxon-name-part taxon-name-part-type="species" reg="batantaraja">batantaraja</tp:taxon-name-part><object-id xmlns:xlink="http://www.w3.org/1999/xlink" content-type="zoobank" xlink:type="simple">https://zoobank.org/EA683BE4-0A2F-44C0-AD21-45E38B61BE4F</object-id></tp:taxon-name><tp:taxon-authority>Kovács, Kaltenbach &amp; Gattolliat</tp:taxon-authority><tp:taxon-status xmlns:xlink="http://www.w3.org/1999/xlink" xlink:type="simple">sp. nov.</tp:taxon-status><xref ref-type="fig" rid="F6">Figs 6</xref><xref ref-type="fig" rid="F7">, 7</xref><xref ref-type="fig" rid="F8">, 8</xref></tp:nomenclature><tp:treatment-sec sec-type="type material" id="SECID0E6DBG"><title>Type material.</title><p><bold><italic>Holotype</italic>.</bold> Indonesia • larva; West Papua, Batanta Island, right side stream of Kalijakut River; <named-content xmlns:xlink="http://www.w3.org/1999/xlink" content-type="dwc:verbatimCoordinates" xlink:type="simple"><named-content content-type="geo-json" specific-use="{&#34;type&#34;:&#34;Point&#34;,&#34;coordinates&#34;:[130.629306,-0.871111]}" id="NCID0ENEBG" xlink:type="simple">00°52'16"S, 130°37'45.5"E</named-content></named-content>; 545 m; 10.ii.2024; leg. T. Kovács and R. Sauyai; on slides; GBIFCH00975887, GBIFCH01221819; 2024-13.b, EPHTYP-1; <abbrev xmlns:xlink="http://www.w3.org/1999/xlink" xlink:title="Mátra Museum of the Hungarian Natural History Museum of the Hungarian National Museum Public Collection Centre" id="ABBRID0ESEBG" xlink:type="simple">MM</abbrev>. <bold><italic>Paratypes</italic>.</bold> 4 larvae; same data as holotype; 2 on slides; GBIFCH00975888, GBIFCH01221825, GBIFCH01221826; 2 in alcohol; GBIFCH00975886; <abbrev xmlns:xlink="http://www.w3.org/1999/xlink" xlink:title="Naturéum, Muséum cantonal des Sciences Naturelles, Lausanne" id="ABBRID0E1EBG" xlink:type="simple">MZL</abbrev> • 13 larvae; partly same data as holotype; 21.ii.2025; leg. T. Kovács; 2 in alcohol; GBIFCH01582004; <abbrev xmlns:xlink="http://www.w3.org/1999/xlink" xlink:title="Naturéum, Muséum cantonal des Sciences Naturelles, Lausanne" id="ABBRID0E5EBG" xlink:type="simple">MZL</abbrev>; 11 in alcohol; 2025-19, EPHTYP-2; <abbrev xmlns:xlink="http://www.w3.org/1999/xlink" xlink:title="Mátra Museum of the Hungarian Natural History Museum of the Hungarian National Museum Public Collection Centre" id="ABBRID0ECFBG" xlink:type="simple">MM</abbrev> • 1 larva; West Papua, Batanta Island, right side stream of Kalijakut River, side spring area; <named-content xmlns:xlink="http://www.w3.org/1999/xlink" content-type="dwc:verbatimCoordinates" xlink:type="simple"><named-content content-type="geo-json" specific-use="{&#34;type&#34;:&#34;Point&#34;,&#34;coordinates&#34;:[130.630833,-0.874167]}" id="NCID0EJFBG" xlink:type="simple">00°52'27"S, 130°37'51"E</named-content></named-content>; 432 m; 20.ii.2025; leg. T. Kovács; in alcohol; 2025-18.b, EPHTYP-3; <abbrev xmlns:xlink="http://www.w3.org/1999/xlink" xlink:title="Mátra Museum of the Hungarian Natural History Museum of the Hungarian National Museum Public Collection Centre" id="ABBRID0EOFBG" xlink:type="simple">MM</abbrev>.</p></tp:treatment-sec><tp:treatment-sec sec-type="diagnosis" id="SECID0ESFBG"><title>Diagnosis.</title><p><bold>Larva</bold>. The following combination of characters distinguishes <italic><tp:taxon-name><tp:taxon-name-part taxon-name-part-type="genus" reg="Papuanatula">P.</tp:taxon-name-part> <tp:taxon-name-part taxon-name-part-type="species" reg="batantaraja">batantaraja</tp:taxon-name-part></tp:taxon-name></italic> sp. nov. from other species of <italic><tp:taxon-name><tp:taxon-name-part taxon-name-part-type="genus" reg="Papuanatula">Papuanatula</tp:taxon-name-part></tp:taxon-name></italic> s. str.: large species (&gt; 7 mm body length); body dorsally without row of long, fine, simple setae along midline; fore protoptera posteromedially with pair of minute, broad protuberances and one minute, rather pointed protuberance between them; metanotum and abdominal terga I–X medially with conspicuous, long, pointed protuberance, slightly bent posteriad; left mandible without subtriangular process; femur anteriorly with angulate blank in basal ½; transparent, semicircular scales on anterior surface of femur and dorsal surface of abdominal terga; paracercus vestigial.</p></tp:treatment-sec><tp:treatment-sec sec-type="description" id="SECID0EMGBG"><title>Description.</title><p><bold>Larva</bold> (Figs <xref ref-type="fig" rid="F6">6</xref>–<xref ref-type="fig" rid="F8">8</xref>). Body length 7.0–7.5 mm, largest <italic><tp:taxon-name><tp:taxon-name-part taxon-name-part-type="genus" reg="Papuanatula">Papuanatula</tp:taxon-name-part></tp:taxon-name></italic> species known so far. Cerci ~2× as long as body length.</p><fig id="F6" position="float" orientation="portrait"><object-id xmlns:xlink="http://www.w3.org/1999/xlink" content-type="doi" xlink:type="simple">10.3897/zookeys.1259.168419.figure6</object-id><object-id xmlns:xlink="http://www.w3.org/1999/xlink" content-type="arpha" xlink:type="simple">4D7BAA26-8FE3-5232-9871-477D5DF8BB8E</object-id><label>Figure 6.</label><caption><p><tp:taxon-name><tp:taxon-name-part taxon-name-part-type="genus" reg="Papuanatula">Papuanatula</tp:taxon-name-part> (<tp:taxon-name-part taxon-name-part-type="subgenus" reg="Papuanatula">Papuanatula</tp:taxon-name-part>) <tp:taxon-name-part taxon-name-part-type="species" reg="batantaraja">batantaraja</tp:taxon-name-part></tp:taxon-name> sp. nov., larva, habitus. a. Dorsal view; b. Lateral view; c. Ventral view. Scale bars: 1 mm.</p></caption><graphic xmlns:xlink="http://www.w3.org/1999/xlink" xlink:href="zookeys-1259-001_article-168419__-g006.jpg" position="float" orientation="portrait" xlink:type="simple" id="oo_1460637.jpg"><uri content-type="original_file" xlink:type="simple">https://binary.pensoft.net/fig/1460637</uri></graphic></fig><fig id="F7" position="float" orientation="portrait"><object-id xmlns:xlink="http://www.w3.org/1999/xlink" content-type="doi" xlink:type="simple">10.3897/zookeys.1259.168419.figure7</object-id><object-id xmlns:xlink="http://www.w3.org/1999/xlink" content-type="arpha" xlink:type="simple">A61526FF-B65C-5913-BEE4-993E620AAC76</object-id><label>Figure 7.</label><caption><p><tp:taxon-name><tp:taxon-name-part taxon-name-part-type="genus" reg="Papuanatula">Papuanatula</tp:taxon-name-part> (<tp:taxon-name-part taxon-name-part-type="subgenus" reg="Papuanatula">Papuanatula</tp:taxon-name-part>) <tp:taxon-name-part taxon-name-part-type="species" reg="batantaraja">batantaraja</tp:taxon-name-part></tp:taxon-name> sp. nov., larva. a. Labrum; b. Labrum, submarginal arc of setae; c. Right mandible; d. Left mandible; e. Labium; f. Hypopharynx and superlinguae; g. Maxilla; h, i. Tergalius IV; j. Head. Scale bars: 100 µm (j), 20 µm (a, c–h),10 µm (b, i).</p></caption><graphic xmlns:xlink="http://www.w3.org/1999/xlink" xlink:href="zookeys-1259-001_article-168419__-g007.jpg" position="float" orientation="portrait" xlink:type="simple" id="oo_1460638.jpg"><uri content-type="original_file" xlink:type="simple">https://binary.pensoft.net/fig/1460638</uri></graphic></fig><fig id="F8" position="float" orientation="portrait"><object-id xmlns:xlink="http://www.w3.org/1999/xlink" content-type="doi" xlink:type="simple">10.3897/zookeys.1259.168419.figure8</object-id><object-id xmlns:xlink="http://www.w3.org/1999/xlink" content-type="arpha" xlink:type="simple">7B2500A5-2ABF-5496-B0B6-53BE6B2663E9</object-id><label>Figure 8.</label><caption><p><tp:taxon-name><tp:taxon-name-part taxon-name-part-type="genus" reg="Papuanatula">Papuanatula</tp:taxon-name-part> (<tp:taxon-name-part taxon-name-part-type="subgenus" reg="Papuanatula">Papuanatula</tp:taxon-name-part>) <tp:taxon-name-part taxon-name-part-type="species" reg="batantaraja">batantaraja</tp:taxon-name-part></tp:taxon-name> sp. nov., larva. a. Hind leg; b. Hind femur, outer margin; c. Hind femur, surface; d. Hind tarsus, claw (arrow: posterior seta); e. Abdomen (arrow: protuberance on fore protoptera); f. Abdominal tergum V, surface; g. Abdominal terga; h. Paracercus; i. Cercus; j. Paraproct. Scale bars: 100 µm (e), 50 µm (a), 20 µm (b, d, h, j), 10 µm (c, f, g, i).</p></caption><graphic xmlns:xlink="http://www.w3.org/1999/xlink" xlink:href="zookeys-1259-001_article-168419__-g008.jpg" position="float" orientation="portrait" xlink:type="simple" id="oo_1460639.jpg"><uri content-type="original_file" xlink:type="simple">https://binary.pensoft.net/fig/1460639</uri></graphic></fig><p><bold><italic>Cuticular coloration</italic></bold> (Figs <xref ref-type="fig" rid="F6">6a–c</xref>, <xref ref-type="fig" rid="F8">8e</xref>). Head, thorax and abdomen dorsally uniform grey-brown. Head, thorax and abdomen ventrally beige. Legs yellow-brown, femur basally with angulate blank, apically blank. Caudalii yellow-brown.</p><p><bold><italic>Hypodermal coloration</italic></bold> (Fig. <xref ref-type="fig" rid="F6">6a, b</xref>). Thorax dorsally with few blackish markings. Abdominal terga with narrow dark brown to blackish transverse band along posterior margins; sigillae blackish.</p><p><bold><italic>Head</italic>. <italic>Antenna</italic></bold> (Fig. <xref ref-type="fig" rid="F7">7j</xref>). Length ~1.5× head length. Flagellum distally with brown dots.</p><p><bold><italic>Developing turbinate eyes in last instar male larva</italic></bold> unknown.</p><p><bold><italic>Labrum</italic></bold> (Fig. <xref ref-type="fig" rid="F7">7a, b</xref>). Very wide, length 0.5× maximum width, laterally angulate. Dorsal, sub-marginal arc with &gt;40 densely articulated, feathered setae.</p><p><bold><italic>Right mandible</italic></bold> (Fig. <xref ref-type="fig" rid="F7">7d</xref>). Margin between prostheca and mola straight, smooth. Otherwise, as typical for the subgenus.</p><p><bold><italic>Left mandible</italic></bold> (Fig. <xref ref-type="fig" rid="F7">7c</xref>). Margin between prostheca and mola straight, smooth; subtriangular process not developed. Otherwise, as typical for the subgenus.</p><p><bold><italic>Hypopharynx</italic></bold> (Fig. <xref ref-type="fig" rid="F7">7f</xref>). Apical tuft of spine-like setae laterally denser, giving the impression of a pair of tufts. Otherwise, as typical for the genus.</p><p><bold><italic>Maxilla</italic></bold> (Fig. <xref ref-type="fig" rid="F7">7g</xref>). Maxillary palp slightly longer than galea-lacinia; palp segment II approx. as long as segment I; segment I thicker than segment II. Otherwise, as typical for the genus.</p><p><bold><italic>Labium</italic></bold> (Fig. <xref ref-type="fig" rid="F7">7e</xref>). Paraglossa dorsally with one spine-like seta near inner, distolateral margin. Labial palp with segment I 0.9× length of segments II and III combined. Segment II with very small, rounded, distomedial protuberance, dorsally with row of five spine-like setae near outer, distolateral margin. Segment III slightly pentagonal, pointed, 0.8× length of segment II. Otherwise, as typical for the genus.</p><p><bold><italic>Thorax</italic>. <italic>Sterna</italic></bold>. Protuberances not developed.</p><p><bold><italic>Terga</italic></bold> (Fig. <xref ref-type="fig" rid="F8">8e</xref>). Metanotum posteromedially with long, pointed protuberance, slightly bent posteriad. Fore protoptera posteromedially with pair of minute, broad protuberances and one minute, rather pointed protuberance between them.</p><p><bold><italic>Legs</italic></bold> (Fig. <xref ref-type="fig" rid="F8">8a–d</xref>). Ratio of leg segments: fore leg 1.1:1.0:0.3:0.1, middle leg 1.0:1.0:0.3:0.1 and hind leg 1.1:1.0:0.3:0.1. <bold><italic>Femur</italic></bold>. Length ~ 3× maximum width. Anterior surface with transparent, semicircular scales. <bold><italic>Claw</italic></bold> with one row of 7–9 denticles, apical denticle larger than other ones, and one or two posterior setae, and one or two short, reduced setae opposite to posterior setae. Otherwise, as typical for the subgenus.</p><p><bold><italic>Abdomen</italic>. <italic>Terga</italic></bold> (Figs <xref ref-type="fig" rid="F6">6a, b</xref>, <xref ref-type="fig" rid="F8">8e–g</xref>). Abdominal terga I–X posteromedially with conspicuous, long, pointed protuberance, slightly bent posteriad; Posterior margin of terga: I–IX with minute, pointed denticles, slightly increasing in size toward IX. Surface with scattered transparent, semicircular scales.</p><p><bold><italic>Tergalii</italic></bold> (Fig. <xref ref-type="fig" rid="F7">7h, i</xref>). Present on terga II–VII. Broad oblique ovoid; tracheation strongly developed; with grey pigmentation, especially in anal ½; margins smooth, with many short, fine, simple setae. Tergalius II as long as abdominal terga III and IV combined, tergalius IV as long as terga V, VI and ⅓ VII combined, tergalius VII reaching beginning of tergum X.</p><p><bold><italic>Paraproct</italic></bold> (Fig. <xref ref-type="fig" rid="F8">8j</xref>). Posterior margin expanded, smooth.</p><p><bold><italic>Caudalii</italic></bold> (Fig. <xref ref-type="fig" rid="F8">8h, i</xref>) Cerci without swimming setae. Paracercus vestigial.</p><p><bold><italic>Pose of subimaginal gonostyli under larval cuticle</italic>.</bold> Unknown.</p><p><bold>Subimago.</bold> Unknown.</p><p><bold>Imago.</bold> Unknown.</p><p><bold>Egg.</bold> Unknown.</p></tp:treatment-sec><tp:treatment-sec sec-type="Biological aspects" id="SECID0ELQBG"><title>Biological aspects.</title><p>The species is known from the highest watercourse of Batanta, the Kalijakut River system, on altitudes between 430 m and 545 m. The upper habitat (Fig. <xref ref-type="fig" rid="F29">29a</xref>, type locality) has volcanic bedrock, the side branch is very fast-flowing, the larvae live on the stones of the steep run. It co-occurs with larvae of <italic><tp:taxon-name><tp:taxon-name-part taxon-name-part-type="genus" reg="Papuanatula">P.</tp:taxon-name-part> <tp:taxon-name-part taxon-name-part-type="species" reg="batanlenos">batanlenos</tp:taxon-name-part></tp:taxon-name></italic> sp. nov. and <italic><tp:taxon-name><tp:taxon-name-part taxon-name-part-type="genus" reg="Papuanatula">P.</tp:taxon-name-part> <tp:taxon-name-part taxon-name-part-type="species" reg="cukiclara">cukiclara</tp:taxon-name-part></tp:taxon-name></italic> sp. nov. In the lower habitat (Fig. <xref ref-type="fig" rid="F29">29b</xref>), the species is living in fast flowing water on steep, calcareous surfaces, associated with <italic><tp:taxon-name><tp:taxon-name-part taxon-name-part-type="genus" reg="Papuanatula">P.</tp:taxon-name-part> <tp:taxon-name-part taxon-name-part-type="species" reg="cukiclara">cukiclara</tp:taxon-name-part></tp:taxon-name></italic> sp. nov.</p></tp:treatment-sec><tp:treatment-sec sec-type="etymology" id="SECID0E1RBG"><title>Etymology.</title><p>The species name <italic><tp:taxon-name><tp:taxon-name-part taxon-name-part-type="genus" reg="Papuanatula"/><tp:taxon-name-part taxon-name-part-type="species" reg="batantaraja">batantaraja</tp:taxon-name-part></tp:taxon-name></italic> refers to the Indonesian island Batanta, where the species was found, and the Indonesian word “raja” meaning king, because it is the largest species known in the genus <italic><tp:taxon-name><tp:taxon-name-part taxon-name-part-type="genus" reg="Papuanatula">Papuanatula</tp:taxon-name-part></tp:taxon-name></italic>.</p></tp:treatment-sec><tp:treatment-sec sec-type="distribution" id="SECID0ERSBG"><title>Distribution.</title><p>New Guinea, Batanta Island (Fig. <xref ref-type="fig" rid="F30">30</xref>).</p></tp:treatment-sec><tp:treatment-sec><!--Section generated to contain objects referenced in tp:taxon-treatment.--><fig id="F29" position="float" orientation="portrait"><object-id xmlns:xlink="http://www.w3.org/1999/xlink" content-type="doi" xlink:type="simple">10.3897/zookeys.1259.168419.figure29</object-id><object-id xmlns:xlink="http://www.w3.org/1999/xlink" content-type="arpha" xlink:type="simple">301F7A02-7A0D-552F-A38B-BE0285DDF37A</object-id><label>Figure 29.</label><caption><p>Habitats: <italic><tp:taxon-name><tp:taxon-name-part taxon-name-part-type="genus" reg="Papuanatula">P.</tp:taxon-name-part> <tp:taxon-name-part taxon-name-part-type="species" reg="batantaraja">batantaraja</tp:taxon-name-part></tp:taxon-name></italic> sp. nov. (a. Type locality, b); <italic><tp:taxon-name><tp:taxon-name-part taxon-name-part-type="genus" reg="Papuanatula">P.</tp:taxon-name-part> <tp:taxon-name-part taxon-name-part-type="species" reg="cukiclara">cukiclara</tp:taxon-name-part></tp:taxon-name></italic> sp. nov. (a, b, d. Type locality); <italic><tp:taxon-name><tp:taxon-name-part taxon-name-part-type="genus" reg="Papuanatula">P.</tp:taxon-name-part> <tp:taxon-name-part taxon-name-part-type="species" reg="cataracta">cataracta</tp:taxon-name-part></tp:taxon-name></italic> sp. nov. (c. type locality); <italic><tp:taxon-name><tp:taxon-name-part taxon-name-part-type="genus" reg="Papuanatula">P.</tp:taxon-name-part> <tp:taxon-name-part taxon-name-part-type="species" reg="batanlenos">batanlenos</tp:taxon-name-part></tp:taxon-name></italic> sp. nov. (a, d. Type locality, e, f); <italic><tp:taxon-name><tp:taxon-name-part taxon-name-part-type="genus" reg="Papuanatula">P.</tp:taxon-name-part> <tp:taxon-name-part taxon-name-part-type="species" reg="horvathrobi">horvathrobi</tp:taxon-name-part></tp:taxon-name></italic> sp. nov. (e); <italic><tp:taxon-name><tp:taxon-name-part taxon-name-part-type="genus" reg="Papuanatula">P.</tp:taxon-name-part> <tp:taxon-name-part taxon-name-part-type="species" reg="longabranchias">longabranchias</tp:taxon-name-part></tp:taxon-name></italic> sp. nov. (d. Type locality, f).</p></caption><graphic xmlns:xlink="http://www.w3.org/1999/xlink" xlink:href="zookeys-1259-001_article-168419__-g029.jpg" position="float" orientation="portrait" xlink:type="simple" id="oo_1460660.jpg"><uri content-type="original_file" xlink:type="simple">https://binary.pensoft.net/fig/1460660</uri></graphic></fig><fig id="F30" position="float" orientation="portrait"><object-id xmlns:xlink="http://www.w3.org/1999/xlink" content-type="doi" xlink:type="simple">10.3897/zookeys.1259.168419.figure30</object-id><object-id xmlns:xlink="http://www.w3.org/1999/xlink" content-type="arpha" xlink:type="simple">1D8E6EE6-8BF0-5805-BB89-D0574493FCBC</object-id><label>Figure 30.</label><caption><p>Distribution of <italic><tp:taxon-name><tp:taxon-name-part taxon-name-part-type="genus" reg="Papuanatula">Papuanatula</tp:taxon-name-part></tp:taxon-name></italic> species: yellow dots: known species (<xref ref-type="bibr" rid="B9">Kaltenbach et al. 2025</xref>); orange dot: <italic><tp:taxon-name><tp:taxon-name-part taxon-name-part-type="genus" reg="Papuanatula">Papuanatula</tp:taxon-name-part> <tp:taxon-name-part taxon-name-part-type="species" reg="arfak">arfak</tp:taxon-name-part></tp:taxon-name></italic> sp. nov. (present study); red dots: species from Batanta – <italic><tp:taxon-name><tp:taxon-name-part taxon-name-part-type="genus" reg="Papuanatula">P.</tp:taxon-name-part> <tp:taxon-name-part taxon-name-part-type="species" reg="batantaraja">batantaraja</tp:taxon-name-part></tp:taxon-name></italic> sp. nov., <italic><tp:taxon-name><tp:taxon-name-part taxon-name-part-type="genus" reg="Papuanatula">P.</tp:taxon-name-part> <tp:taxon-name-part taxon-name-part-type="species" reg="cukiclara">cukiclara</tp:taxon-name-part></tp:taxon-name></italic> sp. nov., <italic><tp:taxon-name><tp:taxon-name-part taxon-name-part-type="genus" reg="Papuanatula">P.</tp:taxon-name-part> <tp:taxon-name-part taxon-name-part-type="species" reg="cataracta">cataracta</tp:taxon-name-part></tp:taxon-name></italic> sp. nov., <italic><tp:taxon-name><tp:taxon-name-part taxon-name-part-type="genus" reg="Papuanatula">P.</tp:taxon-name-part> <tp:taxon-name-part taxon-name-part-type="species" reg="batanlenos">batanlenos</tp:taxon-name-part></tp:taxon-name></italic> sp. nov., <italic><tp:taxon-name><tp:taxon-name-part taxon-name-part-type="genus" reg="Papuanatula">P.</tp:taxon-name-part> <tp:taxon-name-part taxon-name-part-type="species" reg="horvathrobi">horvathrobi</tp:taxon-name-part></tp:taxon-name></italic> sp. nov., <italic><tp:taxon-name><tp:taxon-name-part taxon-name-part-type="genus" reg="Papuanatula">P.</tp:taxon-name-part> <tp:taxon-name-part taxon-name-part-type="species" reg="longabranchias">longabranchias</tp:taxon-name-part></tp:taxon-name></italic> sp. nov. (present study).</p></caption><graphic xmlns:xlink="http://www.w3.org/1999/xlink" xlink:href="zookeys-1259-001_article-168419__-g030.jpg" position="float" orientation="portrait" xlink:type="simple" id="oo_1460661.jpg"><uri content-type="original_file" xlink:type="simple">https://binary.pensoft.net/fig/1460661</uri></graphic></fig></tp:treatment-sec><ref-list><ref id="B9"><mixed-citation xmlns:xlink="http://www.w3.org/1999/xlink" xlink:type="simple"><person-group><name name-style="western"><surname>Kaltenbach</surname><given-names>T</given-names></name><name name-style="western"><surname>Kluge</surname><given-names>NJ</given-names></name><name name-style="western"><surname>Gattolliat</surname><given-names>J-L</given-names></name></person-group> (<year>2025</year>) <article-title>Redescription of <italic><tp:taxon-name><tp:taxon-name-part taxon-name-part-type="genus">Papuanatula</tp:taxon-name-part></tp:taxon-name></italic> Lugo-Ortiz &amp; McCafferty (<tp:taxon-name><tp:taxon-name-part taxon-name-part-type="order">Ephemeroptera</tp:taxon-name-part></tp:taxon-name>, <tp:taxon-name><tp:taxon-name-part taxon-name-part-type="family">Baetidae</tp:taxon-name-part></tp:taxon-name>), with description of a new subgenus and 20 new species.</article-title><source>ZooKeys</source><volume>1227</volume>: <fpage>159</fpage>–<lpage>347</lpage>. <ext-link xlink:href="10.3897/zookeys.1227.138100" ext-link-type="doi" xlink:type="simple">https://doi.org/10.3897/zookeys.1227.138100</ext-link></mixed-citation></ref></ref-list></tp:taxon-treatment>
