# Supplementary material for: ﻿New species of Papuanatula Lugo-Ortiz & McCafferty, 1999 from New Guinea (Ephemeroptera, Baetidae) with focus on Batanta Island
Source: Zookeys. 2025 Nov 10;1259:1–55. doi: 10.3897/zookeys.1259.168419 (PMC12624355; doi:10.3897/zookeys.1259.168419)
Supplement: XML Treatment for Papuanatula (Papuanatula) cukiclara [file zookeys.1259.168419-treatment4.xml]

<!DOCTYPE tp:taxon-treatment
  PUBLIC "-//TaxonX//DTD Taxonomic Treatment Publishing DTD v0 20100105//EN" "tax-treatment-NSO.dtd">
<tp:taxon-treatment xmlns:tp="http://www.plazi.org/taxpub"><tp:treatment-meta><kwd-group><label>Taxon classification</label><kwd>
              <named-content content-type="kingdom">Animalia</named-content>
            </kwd><kwd>
              <named-content content-type="order">Ephemeroptera</named-content>
            </kwd><kwd>
              <named-content content-type="family">Baetidae</named-content>
            </kwd></kwd-group><mixed-citation publication-type="journal"><person-group><name><surname>Kaltenbach</surname><given-names>Thomas</given-names></name><name><surname>Kovács</surname><given-names>Tibor</given-names></name><name><surname>Gattolliat</surname><given-names>Jean-Luc</given-names></name></person-group><article-title>﻿New species of <italic><tp:taxon-name><tp:taxon-name-part taxon-name-part-type="genus" reg="Papuanatula">Papuanatula</tp:taxon-name-part></tp:taxon-name></italic> Lugo-Ortiz &amp; McCafferty, 1999 from New Guinea (<tp:taxon-name><tp:taxon-name-part taxon-name-part-type="order">Ephemeroptera</tp:taxon-name-part></tp:taxon-name>, <tp:taxon-name><tp:taxon-name-part taxon-name-part-type="family">Baetidae</tp:taxon-name-part></tp:taxon-name>) with focus on Batanta Island</article-title><source>Zookeys</source><day>10</day><month>11</month><year>2025</year><volume>1259</volume><fpage>1</fpage><lpage>55</lpage><pub-id pub-id-type="doi">10.3897/zookeys.1259.168419</pub-id></mixed-citation></tp:treatment-meta><tp:nomenclature><label>﻿</label><tp:taxon-name><object-id xmlns:xlink="http://www.w3.org/1999/xlink" content-type="arpha" xlink:type="simple">77142C5D-C41F-5B85-9C33-4948BF519B49</object-id>
            <tp:taxon-name-part taxon-name-part-type="genus" reg="Papuanatula">Papuanatula</tp:taxon-name-part> (<tp:taxon-name-part taxon-name-part-type="subgenus" reg="Papuanatula">Papuanatula</tp:taxon-name-part>) <tp:taxon-name-part taxon-name-part-type="species" reg="cukiclara">cukiclara</tp:taxon-name-part><object-id xmlns:xlink="http://www.w3.org/1999/xlink" content-type="zoobank" xlink:type="simple">https://zoobank.org/BAA5E384-8100-45F4-8790-F4BB63B1F102</object-id></tp:taxon-name><tp:taxon-authority>Kaltenbach, Kovács &amp; Gattolliat</tp:taxon-authority><tp:taxon-status xmlns:xlink="http://www.w3.org/1999/xlink" xlink:type="simple">sp. nov.</tp:taxon-status><xref ref-type="fig" rid="F9">Figs 9</xref><xref ref-type="fig" rid="F10">, 10</xref><xref ref-type="fig" rid="F11">, 11</xref></tp:nomenclature><tp:treatment-sec sec-type="type material" id="SECID0ETUBG"><title>Type material.</title><p><bold><italic>Holotype</italic>.</bold> Indonesia • larva; West Papua, Batanta Island, Kalijakut River; <named-content xmlns:xlink="http://www.w3.org/1999/xlink" content-type="dwc:verbatimCoordinates" xlink:type="simple"><named-content content-type="geo-json" specific-use="{&#34;type&#34;:&#34;Point&#34;,&#34;coordinates&#34;:[130.631111,-0.874167]}" id="NCID0EBVBG" xlink:type="simple">00°52'27"S, 130°37'52"E</named-content></named-content>; 420 m; 09.ii.2024; leg. T. Kovács; on slide; GBIFCH00975889; 2024-12, EPHTYP-4; <abbrev xmlns:xlink="http://www.w3.org/1999/xlink" xlink:title="Mátra Museum of the Hungarian Natural History Museum of the Hungarian National Museum Public Collection Centre" id="ABBRID0EGVBG" xlink:type="simple">MM</abbrev>. <bold><italic>Paratypes</italic>.</bold> 9 larvae; partly same data as holotype; 20.ii.2025; leg. T. Kovács; 3 in alcohol; GBIFCH01582007, GBIFCH01582009, GBIFCH001582010; <abbrev xmlns:xlink="http://www.w3.org/1999/xlink" xlink:title="Naturéum, Muséum cantonal des Sciences Naturelles, Lausanne" id="ABBRID0EOVBG" xlink:type="simple">MZL</abbrev>; 6 in alcohol; 2025-18.a, EPHTYP-5; <abbrev xmlns:xlink="http://www.w3.org/1999/xlink" xlink:title="Mátra Museum of the Hungarian Natural History Museum of the Hungarian National Museum Public Collection Centre" id="ABBRID0ESVBG" xlink:type="simple">MM</abbrev> • 3 larvae; West Papua, Batanta Island, right side stream of Kalijakut River, side spring area; <named-content xmlns:xlink="http://www.w3.org/1999/xlink" content-type="dwc:verbatimCoordinates" xlink:type="simple"><named-content content-type="geo-json" specific-use="{&#34;type&#34;:&#34;Point&#34;,&#34;coordinates&#34;:[130.630833,-0.874167]}" id="NCID0EZVBG" xlink:type="simple">00°52'27"S, 130°37'51"E</named-content></named-content>; 432 m; 20.ii.2025; leg. T. Kovács; 1 in alcohol; GBIFCH01582006; <abbrev xmlns:xlink="http://www.w3.org/1999/xlink" xlink:title="Naturéum, Muséum cantonal des Sciences Naturelles, Lausanne" id="ABBRID0E5VBG" xlink:type="simple">MZL</abbrev>; 2 in alcohol; 2025-18.b, EPHTYP-6; <abbrev xmlns:xlink="http://www.w3.org/1999/xlink" xlink:title="Mátra Museum of the Hungarian Natural History Museum of the Hungarian National Museum Public Collection Centre" id="ABBRID0ECWBG" xlink:type="simple">MM</abbrev> • 4 larvae; West Papua, Batanta Island, right side stream of Kalijakut River; <named-content xmlns:xlink="http://www.w3.org/1999/xlink" content-type="dwc:verbatimCoordinates" xlink:type="simple"><named-content content-type="geo-json" specific-use="{&#34;type&#34;:&#34;Point&#34;,&#34;coordinates&#34;:[130.629167,-0.870833]}" id="NCID0EJWBG" xlink:type="simple">00°52'15"S, 130°37'45"E</named-content></named-content>; 545 m; 21.ii.2025; leg. T. Kovács; 1 on slide; GBIFCH01221838; 1 in alcohol; GBIFCH01582005; <abbrev xmlns:xlink="http://www.w3.org/1999/xlink" xlink:title="Naturéum, Muséum cantonal des Sciences Naturelles, Lausanne" id="ABBRID0EOWBG" xlink:type="simple">MZL</abbrev>; 2 in alcohol; 2025-19, EPHTYP-7; <abbrev xmlns:xlink="http://www.w3.org/1999/xlink" xlink:title="Mátra Museum of the Hungarian Natural History Museum of the Hungarian National Museum Public Collection Centre" id="ABBRID0ESWBG" xlink:type="simple">MM</abbrev> • 3 larvae; West Papua, Batanta Island, Kalijakut River; <named-content xmlns:xlink="http://www.w3.org/1999/xlink" content-type="dwc:verbatimCoordinates" xlink:type="simple"><named-content content-type="geo-json" specific-use="{&#34;type&#34;:&#34;Point&#34;,&#34;coordinates&#34;:[130.636944,-0.884167]}" id="NCID0EZWBG" xlink:type="simple">00°53'03"S, 130°38'13"E</named-content></named-content>; 182 m; 19.ii.2025; leg. T. Kovács; 1 on slide; GBIFCH01221837; 1 in alcohol; GBIFCH01582008; <abbrev xmlns:xlink="http://www.w3.org/1999/xlink" xlink:title="Naturéum, Muséum cantonal des Sciences Naturelles, Lausanne" id="ABBRID0E5WBG" xlink:type="simple">MZL</abbrev>; 1 in alcohol; 2025-17, EPHTYP-8; <abbrev xmlns:xlink="http://www.w3.org/1999/xlink" xlink:title="Mátra Museum of the Hungarian Natural History Museum of the Hungarian National Museum Public Collection Centre" id="ABBRID0ECXBG" xlink:type="simple">MM</abbrev>.</p></tp:treatment-sec><tp:treatment-sec sec-type="diagnosis" id="SECID0EGXBG"><title>Diagnosis.</title><p><bold>Larva</bold>. The following combination of characters distinguishes <italic><tp:taxon-name><tp:taxon-name-part taxon-name-part-type="genus" reg="Papuanatula">P.</tp:taxon-name-part> <tp:taxon-name-part taxon-name-part-type="species" reg="cukiclara">cukiclara</tp:taxon-name-part></tp:taxon-name></italic> sp. nov. from other species of <italic><tp:taxon-name><tp:taxon-name-part taxon-name-part-type="genus" reg="Papuanatula">Papuanatula</tp:taxon-name-part></tp:taxon-name></italic> s. str.: body dorsally without row of long, fine, simple setae along midline; metanotum and abdominal terga I–VIII posteromedially with conspicuous, long, pointed protuberance, slightly bent posteriad; femur anteriorly with irregular wedge-shaped blank in basal part, blank area in distal part, and blank streak along outer margin; paracercus with five or six segments.</p></tp:treatment-sec><tp:treatment-sec sec-type="description" id="SECID0EAYBG"><title>Description.</title><p><bold>Larva</bold> (Figs <xref ref-type="fig" rid="F9">9</xref>–<xref ref-type="fig" rid="F11">11</xref>). Body length 2.7–3.9 mm, cerci ~ 2× body length.</p><fig id="F9" position="float" orientation="portrait"><object-id xmlns:xlink="http://www.w3.org/1999/xlink" content-type="doi" xlink:type="simple">10.3897/zookeys.1259.168419.figure9</object-id><object-id xmlns:xlink="http://www.w3.org/1999/xlink" content-type="arpha" xlink:type="simple">3BE74768-648C-5340-9F2A-2633AE960CF4</object-id><label>Figure 9.</label><caption><p><tp:taxon-name><tp:taxon-name-part taxon-name-part-type="genus" reg="Papuanatula">Papuanatula</tp:taxon-name-part> (<tp:taxon-name-part taxon-name-part-type="subgenus" reg="Papuanatula">Papuanatula</tp:taxon-name-part>) <tp:taxon-name-part taxon-name-part-type="species" reg="cukiclara">cukiclara</tp:taxon-name-part></tp:taxon-name> sp. nov., larva, habitus. a. Dorsal view; b. Lateral view; c. Ventral view. Scale bars: 1 mm.</p></caption><graphic xmlns:xlink="http://www.w3.org/1999/xlink" xlink:href="zookeys-1259-001_article-168419__-g009.jpg" position="float" orientation="portrait" xlink:type="simple" id="oo_1460640.jpg"><uri content-type="original_file" xlink:type="simple">https://binary.pensoft.net/fig/1460640</uri></graphic></fig><fig id="F10" position="float" orientation="portrait"><object-id xmlns:xlink="http://www.w3.org/1999/xlink" content-type="doi" xlink:type="simple">10.3897/zookeys.1259.168419.figure10</object-id><object-id xmlns:xlink="http://www.w3.org/1999/xlink" content-type="arpha" xlink:type="simple">732572C0-D0C0-5D6C-98E3-6511FB27BAF0</object-id><label>Figure 10.</label><caption><p><tp:taxon-name><tp:taxon-name-part taxon-name-part-type="genus" reg="Papuanatula">Papuanatula</tp:taxon-name-part> (<tp:taxon-name-part taxon-name-part-type="subgenus" reg="Papuanatula">Papuanatula</tp:taxon-name-part>) <tp:taxon-name-part taxon-name-part-type="species" reg="cukiclara">cukiclara</tp:taxon-name-part></tp:taxon-name> sp. nov., larva. a. Labrum; b. Labrum, submarginal arc of setae; c. Left mandible; d. Right mandible; e. Labium; f. Hypopharynx and superlinguae; g. Maxilla; h. Tergalius IV; i. Head. Scale bars: 100 µm (i), 20 µm (a, c–g),10 µm (b, h).</p></caption><graphic xmlns:xlink="http://www.w3.org/1999/xlink" xlink:href="zookeys-1259-001_article-168419__-g010.jpg" position="float" orientation="portrait" xlink:type="simple" id="oo_1460641.jpg"><uri content-type="original_file" xlink:type="simple">https://binary.pensoft.net/fig/1460641</uri></graphic></fig><fig id="F11" position="float" orientation="portrait"><object-id xmlns:xlink="http://www.w3.org/1999/xlink" content-type="doi" xlink:type="simple">10.3897/zookeys.1259.168419.figure11</object-id><object-id xmlns:xlink="http://www.w3.org/1999/xlink" content-type="arpha" xlink:type="simple">96B10F9D-55F4-5B14-9CE6-31A37EA167D4</object-id><label>Figure 11.</label><caption><p><tp:taxon-name><tp:taxon-name-part taxon-name-part-type="genus" reg="Papuanatula">Papuanatula</tp:taxon-name-part> (<tp:taxon-name-part taxon-name-part-type="subgenus" reg="Papuanatula">Papuanatula</tp:taxon-name-part>) <tp:taxon-name-part taxon-name-part-type="species" reg="cukiclara">cukiclara</tp:taxon-name-part></tp:taxon-name> sp. nov., larva. a. Hind leg; b. Fore tarsus, claw; c. Fore femur, anterior surface (brown areas); d. Abdominal terga; e. Paraproct; f. Paracercus; g. Cercus; h. Abdomen. Scale bars: 100 µm (h), 50 µm (a), 20 µm (f), 10 µm (b–e, g).</p></caption><graphic xmlns:xlink="http://www.w3.org/1999/xlink" xlink:href="zookeys-1259-001_article-168419__-g011.jpg" position="float" orientation="portrait" xlink:type="simple" id="oo_1460642.jpg"><uri content-type="original_file" xlink:type="simple">https://binary.pensoft.net/fig/1460642</uri></graphic></fig><p><bold><italic>Cuticular coloration</italic></bold> (Figs <xref ref-type="fig" rid="F9">9a–c</xref>, <xref ref-type="fig" rid="F11">11c</xref>). Head, thorax and abdomen dorsally pale brown; thorax with indistinct pattern; abdominal terga V, VI, and X dorsally and laterally brighter, terga III and IV laterally brighter. Head, thorax and abdomen ventrally pale brown. Legs pale brown, femur anteriorly with irregular wedge-shaped blank in basal part, blank area in distal part, and blank streak along outer margin. Caudalii ecru.</p><p><bold><italic>Hypodermal coloration</italic></bold> (Fig. <xref ref-type="fig" rid="F9">9a, b</xref>). Abdominal terga with fine dark brown transverse band along posterior margins.</p><p><bold><italic>Head</italic>. <italic>Antenna</italic></bold> (Fig. <xref ref-type="fig" rid="F10">10i</xref>). Length ~1.5× head length. Flagellum distally with brown dots.</p><p><bold><italic>Developing turbinate eyes in last instar male larva</italic></bold> unknown.</p><p><bold><italic>Labrum</italic></bold> (Fig. <xref ref-type="fig" rid="F10">10a, b</xref>). Length ~ 0.5× maximum width, laterally convex. Dorsal, sub-marginal arc with ~ 22 feathered setae.</p><p><bold><italic>Right mandible</italic></bold> (Fig. <xref ref-type="fig" rid="F10">10d</xref>). Margin between prostheca and mola straight, smooth. Otherwise, as typical for the subgenus.</p><p><bold><italic>Left mandible</italic></bold> (Fig. <xref ref-type="fig" rid="F10">10c</xref>). Margin between prostheca and mola straight, smooth. Otherwise, as typical for the subgenus.</p><p><bold><italic>Hypopharynx</italic></bold> (Fig. <xref ref-type="fig" rid="F10">10f</xref>). As typical for the genus.</p><p><bold><italic>Maxilla</italic></bold> (Fig. <xref ref-type="fig" rid="F10">10g</xref>). Maxillary palp approx. as long as galea-lacinia; palp segment II approx. as long as segment I. Otherwise, as typical for the genus.</p><p><bold><italic>Labium</italic></bold> (Fig. <xref ref-type="fig" rid="F10">10e</xref>). Paraglossa dorsally with two spine-like setae near inner, distolateral margin. Labial palp with segment I 0.7× length of segments II and III combined. Segment II without distomedial protuberance, dorsally with row of four spine-like setae near outer, distolateral margin. Segment III slightly pentagonal, pointed, 0.8× length of segment II. Otherwise, as typical for the genus.</p><p><bold><italic>Thorax</italic>. <italic>Sterna</italic></bold>. Protuberances not developed.</p><p><bold><italic>Terga</italic></bold> (Figs <xref ref-type="fig" rid="F9">9a</xref>, <xref ref-type="fig" rid="F11">11c</xref>). Metanotum posteromedially with stout, pointed protuberance.</p><p><bold><italic>Legs</italic></bold> (Fig. <xref ref-type="fig" rid="F11">11a–c</xref>). Ratio of leg segments: fore leg 0.9:1.0:0.3:0.2, middle leg 1.0: 1.0: 0.3: 0.2, and hind leg 1.0:1.0:0.3:0.2. <bold><italic>Femur</italic></bold>. Length ~ 3× maximum width; surface rough, denticulate on brown areas. <bold><italic>Claw</italic></bold> with one row of seven or eight denticles, and one posterior seta. Otherwise, as typical for the subgenus.</p><p><bold><italic>Abdomen</italic>. <italic>Terga</italic></bold> (Figs <xref ref-type="fig" rid="F9">9a, b</xref>, <xref ref-type="fig" rid="F11">11h</xref>). Abdominal terga I–VIII posteromedially with conspicuous, long, pointed protuberance, slightly bent posteriad; Posterior margin of terga: I smooth, without spines, II–IX with short, rounded spines, apically carrying needle-like denticles.</p><p><bold><italic>Tergalii</italic></bold> (Fig. <xref ref-type="fig" rid="F10">10h</xref>). Present on terga II–VII. Oblique ovoid; tracheation poorly developed, pigmentation of tracheae limited to main trunk; margins smooth, with short, fine, simple setae. Tergalius II as long as abdominal terga III and IV combined, tergalius IV as long as terga V and VI combined, tergalius VII reaching middle of tergum IX.</p><p><bold><italic>Paraproct</italic></bold> (Fig. <xref ref-type="fig" rid="F11">11e</xref>). Posterior margin expanded, with minute denticles in distal part.</p><p><bold><italic>Caudalii</italic></bold> (Fig. <xref ref-type="fig" rid="F11">11f, g</xref>) Cerci without swimming setae. Paracercus with six segments.</p><p><bold><italic>Pose of subimaginal gonostyli under larval cuticle</italic>.</bold> As typical for the subgenus (folding in “<italic><tp:taxon-name><tp:taxon-name-part taxon-name-part-type="genus" reg="Labiobaetis">Labiobaetis</tp:taxon-name-part></tp:taxon-name></italic>”-type).</p><p><bold>Subimago.</bold> Unknown.</p><p><bold>Imago.</bold> Unknown.</p><p><bold>Egg.</bold> Unknown.</p></tp:treatment-sec><tp:treatment-sec sec-type="Biological aspects" id="SECID0EECAI"><title>Biological aspects.</title><p>This species is known from the Kalijakut river system (Fig. <xref ref-type="fig" rid="F29">29a, b, d</xref> type locality), occurring at elevations of 180–545 m. The larvae co-occur with <italic><tp:taxon-name><tp:taxon-name-part taxon-name-part-type="genus" reg="Papuanatula">P.</tp:taxon-name-part> <tp:taxon-name-part taxon-name-part-type="species" reg="batanlenos">batanlenos</tp:taxon-name-part></tp:taxon-name></italic> sp. nov., <italic><tp:taxon-name><tp:taxon-name-part taxon-name-part-type="genus" reg="Papuanatula">P.</tp:taxon-name-part> <tp:taxon-name-part taxon-name-part-type="species" reg="batantaraja">batantaraja</tp:taxon-name-part></tp:taxon-name></italic> sp. nov., and <italic><tp:taxon-name><tp:taxon-name-part taxon-name-part-type="genus" reg="Papuanatula">P.</tp:taxon-name-part> <tp:taxon-name-part taxon-name-part-type="species" reg="longabranchias">longabranchias</tp:taxon-name-part></tp:taxon-name></italic> sp. nov.</p></tp:treatment-sec><tp:treatment-sec sec-type="etymology" id="SECID0EPDAI"><title>Etymology.</title><p>The species name is composed of “cuki”, meaning cute in Hungarian, and “clara”, meaning “bright” in Latin. The latter refers to the bright colour of the larva, especially on parts of the abdomen.</p></tp:treatment-sec><tp:treatment-sec sec-type="distribution" id="SECID0EUDAI"><title>Distribution.</title><p>New Guinea, Batanta Island (Fig. <xref ref-type="fig" rid="F30">30</xref>).</p></tp:treatment-sec><tp:treatment-sec><!--Section generated to contain objects referenced in tp:taxon-treatment.--><fig id="F29" position="float" orientation="portrait"><object-id xmlns:xlink="http://www.w3.org/1999/xlink" content-type="doi" xlink:type="simple">10.3897/zookeys.1259.168419.figure29</object-id><object-id xmlns:xlink="http://www.w3.org/1999/xlink" content-type="arpha" xlink:type="simple">301F7A02-7A0D-552F-A38B-BE0285DDF37A</object-id><label>Figure 29.</label><caption><p>Habitats: <italic><tp:taxon-name><tp:taxon-name-part taxon-name-part-type="genus" reg="Papuanatula">P.</tp:taxon-name-part> <tp:taxon-name-part taxon-name-part-type="species" reg="batantaraja">batantaraja</tp:taxon-name-part></tp:taxon-name></italic> sp. nov. (a. Type locality, b); <italic><tp:taxon-name><tp:taxon-name-part taxon-name-part-type="genus" reg="Papuanatula">P.</tp:taxon-name-part> <tp:taxon-name-part taxon-name-part-type="species" reg="cukiclara">cukiclara</tp:taxon-name-part></tp:taxon-name></italic> sp. nov. (a, b, d. Type locality); <italic><tp:taxon-name><tp:taxon-name-part taxon-name-part-type="genus" reg="Papuanatula">P.</tp:taxon-name-part> <tp:taxon-name-part taxon-name-part-type="species" reg="cataracta">cataracta</tp:taxon-name-part></tp:taxon-name></italic> sp. nov. (c. type locality); <italic><tp:taxon-name><tp:taxon-name-part taxon-name-part-type="genus" reg="Papuanatula">P.</tp:taxon-name-part> <tp:taxon-name-part taxon-name-part-type="species" reg="batanlenos">batanlenos</tp:taxon-name-part></tp:taxon-name></italic> sp. nov. (a, d. Type locality, e, f); <italic><tp:taxon-name><tp:taxon-name-part taxon-name-part-type="genus" reg="Papuanatula">P.</tp:taxon-name-part> <tp:taxon-name-part taxon-name-part-type="species" reg="horvathrobi">horvathrobi</tp:taxon-name-part></tp:taxon-name></italic> sp. nov. (e); <italic><tp:taxon-name><tp:taxon-name-part taxon-name-part-type="genus" reg="Papuanatula">P.</tp:taxon-name-part> <tp:taxon-name-part taxon-name-part-type="species" reg="longabranchias">longabranchias</tp:taxon-name-part></tp:taxon-name></italic> sp. nov. (d. Type locality, f).</p></caption><graphic xmlns:xlink="http://www.w3.org/1999/xlink" xlink:href="zookeys-1259-001_article-168419__-g029.jpg" position="float" orientation="portrait" xlink:type="simple" id="oo_1460660.jpg"><uri content-type="original_file" xlink:type="simple">https://binary.pensoft.net/fig/1460660</uri></graphic></fig><fig id="F30" position="float" orientation="portrait"><object-id xmlns:xlink="http://www.w3.org/1999/xlink" content-type="doi" xlink:type="simple">10.3897/zookeys.1259.168419.figure30</object-id><object-id xmlns:xlink="http://www.w3.org/1999/xlink" content-type="arpha" xlink:type="simple">1D8E6EE6-8BF0-5805-BB89-D0574493FCBC</object-id><label>Figure 30.</label><caption><p>Distribution of <italic><tp:taxon-name><tp:taxon-name-part taxon-name-part-type="genus" reg="Papuanatula">Papuanatula</tp:taxon-name-part></tp:taxon-name></italic> species: yellow dots: known species (<xref ref-type="bibr" rid="B9">Kaltenbach et al. 2025</xref>); orange dot: <italic><tp:taxon-name><tp:taxon-name-part taxon-name-part-type="genus" reg="Papuanatula">Papuanatula</tp:taxon-name-part> <tp:taxon-name-part taxon-name-part-type="species" reg="arfak">arfak</tp:taxon-name-part></tp:taxon-name></italic> sp. nov. (present study); red dots: species from Batanta – <italic><tp:taxon-name><tp:taxon-name-part taxon-name-part-type="genus" reg="Papuanatula">P.</tp:taxon-name-part> <tp:taxon-name-part taxon-name-part-type="species" reg="batantaraja">batantaraja</tp:taxon-name-part></tp:taxon-name></italic> sp. nov., <italic><tp:taxon-name><tp:taxon-name-part taxon-name-part-type="genus" reg="Papuanatula">P.</tp:taxon-name-part> <tp:taxon-name-part taxon-name-part-type="species" reg="cukiclara">cukiclara</tp:taxon-name-part></tp:taxon-name></italic> sp. nov., <italic><tp:taxon-name><tp:taxon-name-part taxon-name-part-type="genus" reg="Papuanatula">P.</tp:taxon-name-part> <tp:taxon-name-part taxon-name-part-type="species" reg="cataracta">cataracta</tp:taxon-name-part></tp:taxon-name></italic> sp. nov., <italic><tp:taxon-name><tp:taxon-name-part taxon-name-part-type="genus" reg="Papuanatula">P.</tp:taxon-name-part> <tp:taxon-name-part taxon-name-part-type="species" reg="batanlenos">batanlenos</tp:taxon-name-part></tp:taxon-name></italic> sp. nov., <italic><tp:taxon-name><tp:taxon-name-part taxon-name-part-type="genus" reg="Papuanatula">P.</tp:taxon-name-part> <tp:taxon-name-part taxon-name-part-type="species" reg="horvathrobi">horvathrobi</tp:taxon-name-part></tp:taxon-name></italic> sp. nov., <italic><tp:taxon-name><tp:taxon-name-part taxon-name-part-type="genus" reg="Papuanatula">P.</tp:taxon-name-part> <tp:taxon-name-part taxon-name-part-type="species" reg="longabranchias">longabranchias</tp:taxon-name-part></tp:taxon-name></italic> sp. nov. (present study).</p></caption><graphic xmlns:xlink="http://www.w3.org/1999/xlink" xlink:href="zookeys-1259-001_article-168419__-g030.jpg" position="float" orientation="portrait" xlink:type="simple" id="oo_1460661.jpg"><uri content-type="original_file" xlink:type="simple">https://binary.pensoft.net/fig/1460661</uri></graphic></fig></tp:treatment-sec><ref-list><ref id="B9"><mixed-citation xmlns:xlink="http://www.w3.org/1999/xlink" xlink:type="simple"><person-group><name name-style="western"><surname>Kaltenbach</surname><given-names>T</given-names></name><name name-style="western"><surname>Kluge</surname><given-names>NJ</given-names></name><name name-style="western"><surname>Gattolliat</surname><given-names>J-L</given-names></name></person-group> (<year>2025</year>) <article-title>Redescription of <italic><tp:taxon-name><tp:taxon-name-part taxon-name-part-type="genus">Papuanatula</tp:taxon-name-part></tp:taxon-name></italic> Lugo-Ortiz &amp; McCafferty (<tp:taxon-name><tp:taxon-name-part taxon-name-part-type="order">Ephemeroptera</tp:taxon-name-part></tp:taxon-name>, <tp:taxon-name><tp:taxon-name-part taxon-name-part-type="family">Baetidae</tp:taxon-name-part></tp:taxon-name>), with description of a new subgenus and 20 new species.</article-title><source>ZooKeys</source><volume>1227</volume>: <fpage>159</fpage>–<lpage>347</lpage>. <ext-link xlink:href="10.3897/zookeys.1227.138100" ext-link-type="doi" xlink:type="simple">https://doi.org/10.3897/zookeys.1227.138100</ext-link></mixed-citation></ref></ref-list></tp:taxon-treatment>
