# Supplementary material for: ﻿New species of Papuanatula Lugo-Ortiz & McCafferty, 1999 from New Guinea (Ephemeroptera, Baetidae) with focus on Batanta Island
Source: Zookeys. 2025 Nov 10;1259:1–55. doi: 10.3897/zookeys.1259.168419 (PMC12624355; doi:10.3897/zookeys.1259.168419)
Supplement: XML Treatment for Papuanatula (Papuanatula) cataracta [file zookeys.1259.168419-treatment5.xml]

<!DOCTYPE tp:taxon-treatment
  PUBLIC "-//TaxonX//DTD Taxonomic Treatment Publishing DTD v0 20100105//EN" "tax-treatment-NSO.dtd">
<tp:taxon-treatment xmlns:tp="http://www.plazi.org/taxpub"><tp:treatment-meta><kwd-group><label>Taxon classification</label><kwd>
              <named-content content-type="kingdom">Animalia</named-content>
            </kwd><kwd>
              <named-content content-type="order">Ephemeroptera</named-content>
            </kwd><kwd>
              <named-content content-type="family">Baetidae</named-content>
            </kwd></kwd-group><mixed-citation publication-type="journal"><person-group><name><surname>Kaltenbach</surname><given-names>Thomas</given-names></name><name><surname>Kovács</surname><given-names>Tibor</given-names></name><name><surname>Gattolliat</surname><given-names>Jean-Luc</given-names></name></person-group><article-title>﻿New species of <italic><tp:taxon-name><tp:taxon-name-part taxon-name-part-type="genus" reg="Papuanatula">Papuanatula</tp:taxon-name-part></tp:taxon-name></italic> Lugo-Ortiz &amp; McCafferty, 1999 from New Guinea (<tp:taxon-name><tp:taxon-name-part taxon-name-part-type="order">Ephemeroptera</tp:taxon-name-part></tp:taxon-name>, <tp:taxon-name><tp:taxon-name-part taxon-name-part-type="family">Baetidae</tp:taxon-name-part></tp:taxon-name>) with focus on Batanta Island</article-title><source>Zookeys</source><day>10</day><month>11</month><year>2025</year><volume>1259</volume><fpage>1</fpage><lpage>55</lpage><pub-id pub-id-type="doi">10.3897/zookeys.1259.168419</pub-id></mixed-citation></tp:treatment-meta><tp:nomenclature><label>﻿</label><tp:taxon-name><object-id xmlns:xlink="http://www.w3.org/1999/xlink" content-type="arpha" xlink:type="simple">560DB812-17BB-52A5-B0B3-4CC75F8DB52D</object-id>
            <tp:taxon-name-part taxon-name-part-type="genus" reg="Papuanatula">Papuanatula</tp:taxon-name-part> (<tp:taxon-name-part taxon-name-part-type="subgenus" reg="Papuanatula">Papuanatula</tp:taxon-name-part>) <tp:taxon-name-part taxon-name-part-type="species" reg="cataracta">cataracta</tp:taxon-name-part><object-id xmlns:xlink="http://www.w3.org/1999/xlink" content-type="zoobank" xlink:type="simple">https://zoobank.org/4039B519-414C-4439-80C2-9490D45FAADE</object-id></tp:taxon-name><tp:taxon-authority>Kaltenbach, Kovács &amp; Gattolliat</tp:taxon-authority><tp:taxon-status xmlns:xlink="http://www.w3.org/1999/xlink" xlink:type="simple">sp. nov.</tp:taxon-status><xref ref-type="fig" rid="F12">Figs 12</xref><xref ref-type="fig" rid="F13">, 13</xref><xref ref-type="fig" rid="F14">, 14</xref></tp:nomenclature><tp:treatment-sec sec-type="type material" id="SECID0EWFAI"><title>Type material.</title><p><bold><italic>Holotype</italic>.</bold> Indonesia • larva; West Papua, Batanta Island, Warikambon Stream, upper waterfall; <named-content xmlns:xlink="http://www.w3.org/1999/xlink" content-type="dwc:verbatimCoordinates" xlink:type="simple"><named-content content-type="geo-json" specific-use="{&#34;type&#34;:&#34;Point&#34;,&#34;coordinates&#34;:[130.708889,-0.840278]}" id="NCID0EEGAI" xlink:type="simple">00°50'25"S, 130°42'32"E</named-content></named-content>; 159 m; 12.ii.2020; leg. T. Kovács, R. Horváth and P. Juhász; on slide; GBIFCH00976003; 2020-5, EPHTYP-9; <abbrev xmlns:xlink="http://www.w3.org/1999/xlink" xlink:title="Mátra Museum of the Hungarian Natural History Museum of the Hungarian National Museum Public Collection Centre" id="ABBRID0EJGAI" xlink:type="simple">MM</abbrev>. <bold><italic>Paratypes</italic>.</bold> 6 larvae; same data as holotype; 3 on slides; GBIFCH00976000, GBIFCH00976001, GBIFCH00976002; 3 in alcohol; GBIFCH00975900, GBIFCH00975997, GBIFCH00975998; <abbrev xmlns:xlink="http://www.w3.org/1999/xlink" xlink:title="Naturéum, Muséum cantonal des Sciences Naturelles, Lausanne" id="ABBRID0ERGAI" xlink:type="simple">MZL</abbrev> • 27 larvae; partly same data as holotype; 04.ii.2024; leg. T. Kovács; 20 in alcohol; GBIFCH00975869, GBIFCH00975870, GBIFCH00975871, GBIFCH00975872, GBIFCH00975873; <abbrev xmlns:xlink="http://www.w3.org/1999/xlink" xlink:title="Naturéum, Muséum cantonal des Sciences Naturelles, Lausanne" id="ABBRID0EVGAI" xlink:type="simple">MZL</abbrev>; 7 in alcohol; 2024-8, EPHTYP-10; <abbrev xmlns:xlink="http://www.w3.org/1999/xlink" xlink:title="Mátra Museum of the Hungarian Natural History Museum of the Hungarian National Museum Public Collection Centre" id="ABBRID0EZGAI" xlink:type="simple">MM</abbrev>.</p></tp:treatment-sec><tp:treatment-sec sec-type="diagnosis" id="SECID0E4GAI"><title>Diagnosis.</title><p><bold>Larva</bold>. The following combination of characters distinguishes <italic><tp:taxon-name><tp:taxon-name-part taxon-name-part-type="genus" reg="Papuanatula">P.</tp:taxon-name-part> <tp:taxon-name-part taxon-name-part-type="species" reg="cataracta">cataracta</tp:taxon-name-part></tp:taxon-name></italic> sp. nov. from other species of <italic><tp:taxon-name><tp:taxon-name-part taxon-name-part-type="genus" reg="Papuanatula">Papuanatula</tp:taxon-name-part></tp:taxon-name></italic> s. str.: body dorsally without row of long, fine, simple setae along midline; metanotum and abdominal terga I–VIII posteromedially with cone-like, pointed protuberance, longest on terga III–V, small on VII and VIII; femur anteriorly with irregular blank in basal part; anterior surface of femur and abdominal terga covered with minute, pointed spines; paracercus with five segments.</p></tp:treatment-sec><tp:treatment-sec sec-type="description" id="SECID0EXHAI"><title>Description.</title><p><bold>Larva</bold> (Figs <xref ref-type="fig" rid="F12">12</xref>–<xref ref-type="fig" rid="F14">14</xref>). Body length 2.5–3.4 mm, cerci ~ 1.6× as long as body length.</p><fig id="F12" position="float" orientation="portrait"><object-id xmlns:xlink="http://www.w3.org/1999/xlink" content-type="doi" xlink:type="simple">10.3897/zookeys.1259.168419.figure12</object-id><object-id xmlns:xlink="http://www.w3.org/1999/xlink" content-type="arpha" xlink:type="simple">DC652F4D-573E-5C75-8DF4-4DC3AA5240B5</object-id><label>Figure 12.</label><caption><p><tp:taxon-name><tp:taxon-name-part taxon-name-part-type="genus" reg="Papuanatula">Papuanatula</tp:taxon-name-part> (<tp:taxon-name-part taxon-name-part-type="subgenus" reg="Papuanatula">Papuanatula</tp:taxon-name-part>) <tp:taxon-name-part taxon-name-part-type="species" reg="cataracta">cataracta</tp:taxon-name-part></tp:taxon-name> sp. nov., larva, habitus. a. Dorsal view; b, c. Lateral view; d. Ventral view. Scale bars: 1 mm.</p></caption><graphic xmlns:xlink="http://www.w3.org/1999/xlink" xlink:href="zookeys-1259-001_article-168419__-g012.jpg" position="float" orientation="portrait" xlink:type="simple" id="oo_1460643.jpg"><uri content-type="original_file" xlink:type="simple">https://binary.pensoft.net/fig/1460643</uri></graphic></fig><fig id="F13" position="float" orientation="portrait"><object-id xmlns:xlink="http://www.w3.org/1999/xlink" content-type="doi" xlink:type="simple">10.3897/zookeys.1259.168419.figure13</object-id><object-id xmlns:xlink="http://www.w3.org/1999/xlink" content-type="arpha" xlink:type="simple">B6CFAC73-889F-56CD-B14C-041D9F2958A5</object-id><label>Figure 13.</label><caption><p><tp:taxon-name><tp:taxon-name-part taxon-name-part-type="genus" reg="Papuanatula">Papuanatula</tp:taxon-name-part> (<tp:taxon-name-part taxon-name-part-type="subgenus" reg="Papuanatula">Papuanatula</tp:taxon-name-part>) <tp:taxon-name-part taxon-name-part-type="species" reg="cataracta">cataracta</tp:taxon-name-part></tp:taxon-name> sp. nov., larva. a. Labrum; b. Labrum, submarginal arc of setae; c. Right mandible; d. Left mandible; e. Labium; f. Hypopharynx and superlinguae; g. Maxilla; h. Tergalius IV; i. Head. Scale bars: 100 µm (i), 20 µm (a, c–g),10 µm (b, h).</p></caption><graphic xmlns:xlink="http://www.w3.org/1999/xlink" xlink:href="zookeys-1259-001_article-168419__-g013.jpg" position="float" orientation="portrait" xlink:type="simple" id="oo_1460644.jpg"><uri content-type="original_file" xlink:type="simple">https://binary.pensoft.net/fig/1460644</uri></graphic></fig><fig id="F14" position="float" orientation="portrait"><object-id xmlns:xlink="http://www.w3.org/1999/xlink" content-type="doi" xlink:type="simple">10.3897/zookeys.1259.168419.figure14</object-id><object-id xmlns:xlink="http://www.w3.org/1999/xlink" content-type="arpha" xlink:type="simple">F5C3BC2C-C16B-56E9-8288-366C989A9EF5</object-id><label>Figure 14.</label><caption><p><tp:taxon-name><tp:taxon-name-part taxon-name-part-type="genus" reg="Papuanatula">Papuanatula</tp:taxon-name-part> (<tp:taxon-name-part taxon-name-part-type="subgenus" reg="Papuanatula">Papuanatula</tp:taxon-name-part>) <tp:taxon-name-part taxon-name-part-type="species" reg="cataracta">cataracta</tp:taxon-name-part></tp:taxon-name> sp. nov., larva. a. Hind leg; b. Hind tarsus and claw; c. Abdomen; d. Abdominal tergum V; e. Abdominal terga V and VI; f. Cercus; g. Paracercus; h. Paraproct; i. Hind femur, surface. Scale bars: 50 µm (a, c), 10 µm (b, d–i).</p></caption><graphic xmlns:xlink="http://www.w3.org/1999/xlink" xlink:href="zookeys-1259-001_article-168419__-g014.jpg" position="float" orientation="portrait" xlink:type="simple" id="oo_1460645.jpg"><uri content-type="original_file" xlink:type="simple">https://binary.pensoft.net/fig/1460645</uri></graphic></fig><p><bold><italic>Cuticular coloration</italic></bold> (Figs <xref ref-type="fig" rid="F12">12a–d</xref>, <xref ref-type="fig" rid="F14">14c</xref>). Head, thorax and abdomen dorsally pale brown. Head, thorax and abdomen ventrally pale brown. Legs pale brown, femur anteriorly with irregular blank areas in basal and distal part. Caudalii pale brown.</p><p><bold><italic>Hypodermal coloration</italic></bold> (Fig. <xref ref-type="fig" rid="F12">12a</xref>). Abdominal terga with narrow dark brown, transverse band along posterior margins.</p><p><bold><italic>Head</italic>. <italic>Antenna</italic></bold> (Fig. <xref ref-type="fig" rid="F13">13i</xref>). Length ~1.5× head length. Flagellum distally without brown dots.</p><p><bold><italic>Developing turbinate eyes in last instar male larva</italic></bold> (Fig. <xref ref-type="fig" rid="F13">13i</xref>) rather small, ovoid, widely spaced.</p><p><bold><italic>Labrum</italic></bold> (Fig. <xref ref-type="fig" rid="F13">13a, b</xref>). Length ~ 0.5× maximum width, laterally convex. Dorsal, sub-marginal arc with ~ 22 feathered setae.</p><p><bold><italic>Right mandible</italic></bold> (Fig. <xref ref-type="fig" rid="F13">13c</xref>). Margin between prostheca and mola straight, smooth. Otherwise, as typical for the subgenus.</p><p><bold><italic>Left mandible</italic></bold> (Fig. <xref ref-type="fig" rid="F13">13d</xref>). Subtriangular process poorly developed, transparent. Margin between prostheca and mola straight, smooth. Otherwise, as typical for the subgenus.</p><p><bold><italic>Hypopharynx</italic></bold> (Fig. <xref ref-type="fig" rid="F13">13f</xref>). As typical for the genus.</p><p><bold><italic>Maxilla</italic></bold> (Fig. <xref ref-type="fig" rid="F13">13g</xref>). Maxillary palp approx. as long as galea-lacinia; palp segment II ~ 1.3× as long as segment I. Otherwise, as typical for the genus.</p><p><bold><italic>Labium</italic></bold> (Fig. <xref ref-type="fig" rid="F13">13e</xref>). Paraglossa dorsally with two spine-like setae near inner, distolateral margin. Labial palp with segment I 0.7× length of segments II and III combined. Segment II without distomedial protuberance, dorsally with row of four or five spine-like setae near outer, distolateral margin. Segment III slightly pentagonal, pointed, 0.8× length of segment II. Otherwise, as typical for the genus.</p><p><bold><italic>Thorax</italic>. <italic>Sterna</italic></bold>. With small protuberances on sides of prosternum and close to openings of mesothoracic and metathoracic sternal apodemes (as typical for the subgenus).</p><p><bold><italic>Terga</italic></bold> (Figs <xref ref-type="fig" rid="F12">12c</xref>, <xref ref-type="fig" rid="F14">14c</xref>). Metanotum posteromedially with cone-like protuberance.</p><p><bold><italic>Legs</italic></bold> (Fig. <xref ref-type="fig" rid="F14">14a, b, i</xref>). Ratio of leg segments: fore leg 1.0:1.0:0.4:0.2, middle leg 1.0: 1.0: 0.4: 0.2, and hind leg 1.1:1.0:0.4:0.2. <bold><italic>Femur</italic></bold>. Length ~ 3× maximum width. Surface covered with minute, pointed denticles. <bold><italic>Tarsus</italic>.</bold> Setae along outer margin not similar as on tibia as usually, but much shorter, fine, and not ciliate. <bold><italic>Claw</italic></bold> with one row of six or seven denticles, and one posterior seta. Otherwise, as typical for the subgenus.</p><p><bold><italic>Abdomen</italic>. <italic>Terga</italic></bold> (Fig. <xref ref-type="fig" rid="F14">14c–e</xref>). Abdominal terga I–VIII posteromedially with cone-like, pointed protuberance, longest on terga III–V, small on VII and VIII. Posterior margin of terga: I–IX with short, rounded spines, apically carrying needle-like denticles; partly also triangular, pointed spines toward end of abdomen.</p><p><bold><italic>Tergalii</italic></bold> (Fig. <xref ref-type="fig" rid="F13">13h</xref>). Present on terga II–VII. Ovoid; tracheation poorly developed, pigmentation of tracheae mainly limited to main trunk; margins smooth, with short, fine, simple setae. Tergalius II as long as abdominal terga III and ½ IV combined, tergalius IV as long as terga V and ⅓ VI combined, tergalius VII reaching anterior margin of tergum IX.</p><p><bold><italic>Paraproct</italic></bold> (Fig. <xref ref-type="fig" rid="F14">14h</xref>). Posterior margin expanded, with denticles in distal part.</p><p><bold><italic>Caudalii</italic></bold> (Fig. <xref ref-type="fig" rid="F14">14f, g</xref>) Cerci without swimming setae. Paracercus with five segments.</p><p><bold><italic>Pose of subimaginal gonostyli under larval cuticle</italic>.</bold> As typical for the subgenus.</p><p><bold>Subimago.</bold> Unknown.</p><p><bold>Imago.</bold> Unknown.</p><p><bold>Egg.</bold> Unknown.</p></tp:treatment-sec><tp:treatment-sec sec-type="Biological aspects" id="SECID0EXRAI"><title>Biological aspects.</title><p>The species is only known from the upper waterfall of the Warikambon Stream at an altitude of 150 m (Fig. <xref ref-type="fig" rid="F29">29c</xref>; type locality), in the northern part of Batanta. The larvae live in fast-flowing water-films on rocks, together with the larvae of a damselfly (<italic><tp:taxon-name><tp:taxon-name-part taxon-name-part-type="genus" reg="Metagrion">Metagrion</tp:taxon-name-part></tp:taxon-name></italic> sp.). No other <italic><tp:taxon-name><tp:taxon-name-part taxon-name-part-type="genus" reg="Papuanatula">Papuanatula</tp:taxon-name-part></tp:taxon-name></italic> species were found in the same locality.</p></tp:treatment-sec><tp:treatment-sec sec-type="etymology" id="SECID0EPSAI"><title>Etymology.</title><p>The species name <italic><tp:taxon-name><tp:taxon-name-part taxon-name-part-type="genus" reg="Papuanatula"/><tp:taxon-name-part taxon-name-part-type="species" reg="cataracta">cataracta</tp:taxon-name-part></tp:taxon-name></italic>, meaning waterfall in Latin, refers to the habitat of the larva in the water-film on rocks in fast flowing water.</p></tp:treatment-sec><tp:treatment-sec sec-type="distribution" id="SECID0E6SAI"><title>Distribution.</title><p>New Guinea, Batanta Island (Fig. <xref ref-type="fig" rid="F30">30</xref>).</p><sec sec-type="﻿Key to the species of P. copis species group from New Guinea (larvae)" id="SECID0EJTAI"><title>﻿Key to the species of <italic><tp:taxon-name><tp:taxon-name-part taxon-name-part-type="genus" reg="Papuanatula">P.</tp:taxon-name-part> <tp:taxon-name-part taxon-name-part-type="species" reg="copis">copis</tp:taxon-name-part></tp:taxon-name></italic> species group from New Guinea (larvae)</title><p>Based on <xref ref-type="bibr" rid="B9">Kaltenbach et al. 2025</xref>.</p><table-wrap content-type="key" position="anchor" orientation="portrait"><table id="TID0EFBAG" rules="all"><tbody><tr><td rowspan="1" colspan="1">1</td><td rowspan="1" colspan="1">Sulawesi; patella-tibial suture absent; posterior setae on claw absent; outer margin of femur and tibia with stripe of densely situated setae</td><td rowspan="1" colspan="1">
                      <bold>
                        <italic>
                          <tp:taxon-name><tp:taxon-name-part taxon-name-part-type="genus" reg="Papuanatula">P.</tp:taxon-name-part> <tp:taxon-name-part taxon-name-part-type="species" reg="normungulata">normungulata</tp:taxon-name-part></tp:taxon-name>
                        </italic>
                      </bold>
                    </td></tr><tr><td rowspan="1" colspan="1">–</td><td rowspan="1" colspan="1">New Guinea; patella-tibial suture present; posterior setae on claw present; femur and tibia with regular row of long setae</td><td rowspan="1" colspan="1">
                      <bold>2</bold>
                    </td></tr><tr><td rowspan="1" colspan="1">2(1)</td><td rowspan="1" colspan="1">Paracercus with 5–8 segments</td><td rowspan="1" colspan="1">
                      <bold>3</bold>
                    </td></tr><tr><td rowspan="1" colspan="1">–</td><td rowspan="1" colspan="1">Paracercus vestigial</td><td rowspan="1" colspan="1">
                      <bold>6</bold>
                    </td></tr><tr><td rowspan="1" colspan="1">3(2)</td><td rowspan="1" colspan="1">Pronotum with small, paired, triangular protuberances; fore protoptera with pair of minute protuberances at posteromedial margin</td><td rowspan="1" colspan="1">
                      <bold>
                        <italic>
                          <tp:taxon-name><tp:taxon-name-part taxon-name-part-type="genus" reg="Papuanatula">P.</tp:taxon-name-part> <tp:taxon-name-part taxon-name-part-type="species" reg="webbi">webbi</tp:taxon-name-part></tp:taxon-name>
                        </italic>
                      </bold>
                    </td></tr><tr><td rowspan="1" colspan="1">–</td><td rowspan="1" colspan="1">Pronotum and fore protoptera without protuberances</td><td rowspan="1" colspan="1">
                      <bold>4</bold>
                    </td></tr><tr><td rowspan="1" colspan="1">4(3)</td><td rowspan="1" colspan="1">Thoracic terga without protuberance; abdominal terga IV–VIII with small, triangular, posteromedial protuberance, oriented posteriorly (may be vestigial on II, III, and IX)</td><td rowspan="1" colspan="1">
                      <bold>
                        <italic>
                          <tp:taxon-name><tp:taxon-name-part taxon-name-part-type="genus" reg="Papuanatula">P.</tp:taxon-name-part> <tp:taxon-name-part taxon-name-part-type="species" reg="parvatubera">parvatubera</tp:taxon-name-part></tp:taxon-name>
                        </italic>
                      </bold>
                    </td></tr><tr><td rowspan="1" colspan="1">–</td><td rowspan="1" colspan="1">Metanotum and abdominal terga I–VIII with distinct protuberances</td><td rowspan="1" colspan="1">
                      <bold>5</bold>
                    </td></tr><tr><td rowspan="1" colspan="1">5(4)</td><td rowspan="1" colspan="1">Metanotum and abdominal terga I–VIII with cone-like protuberances (small on VII and VIII); anterior surface of femur with minute, pointed spines (Fig. <xref ref-type="fig" rid="F14">14i</xref>)</td><td rowspan="1" colspan="1">
                      <bold><italic><tp:taxon-name><tp:taxon-name-part taxon-name-part-type="genus" reg="Papuanatula">P.</tp:taxon-name-part> <tp:taxon-name-part taxon-name-part-type="species" reg="cataracta">cataracta</tp:taxon-name-part></tp:taxon-name></italic> sp. nov.</bold>
                    </td></tr><tr><td rowspan="1" colspan="1">–</td><td rowspan="1" colspan="1">Metanotum with short, abdominal terga I–VIII with long, pointed protuberance; anterior surface of femur rough, denticulate (Fig. <xref ref-type="fig" rid="F11">11c</xref>)</td><td rowspan="1" colspan="1">
                      <bold><italic><tp:taxon-name><tp:taxon-name-part taxon-name-part-type="genus" reg="Papuanatula">P.</tp:taxon-name-part> <tp:taxon-name-part taxon-name-part-type="species" reg="cukiclara">cukiclara</tp:taxon-name-part></tp:taxon-name></italic> sp. nov.</bold>
                    </td></tr><tr><td rowspan="1" colspan="1">6(2)</td><td rowspan="1" colspan="1">Pronotum posteromedially with pair of protuberances</td><td rowspan="1" colspan="1">
                      <bold>7</bold>
                    </td></tr><tr><td rowspan="1" colspan="1">–</td><td rowspan="1" colspan="1">Pronotum without protuberance (immature larva may have minute, single, pointed protuberance at posteromedial margin)</td><td rowspan="1" colspan="1">
                      <bold>8</bold>
                    </td></tr><tr><td rowspan="1" colspan="1">7(6)</td><td rowspan="1" colspan="1">Abdominal terga I–VIII posteromedially with short, stout protuberances, oriented dorsally; length of mature larva 2.7–3.4 mm; tergalii narrow elongate, untracheated or poorly tracheated, margins smooth without setae; paraproct without extension, marginally without spines</td><td rowspan="1" colspan="1">
                      <bold>
                        <italic>
                          <tp:taxon-name><tp:taxon-name-part taxon-name-part-type="genus" reg="Papuanatula">P.</tp:taxon-name-part> <tp:taxon-name-part taxon-name-part-type="species" reg="tuber">tuber</tp:taxon-name-part></tp:taxon-name>
                        </italic>
                      </bold>
                    </td></tr><tr><td rowspan="1" colspan="1">–</td><td rowspan="1" colspan="1">Abdominal terga I–IX posteromedially with medium, pointed protuberances, oriented dorsoposteriorly; length of mature larva ~4.5 mm; tergalii skew ovoid, tracheation well developed, margins smooth with short, simple setae; paraproct with extension and with marginal spines</td><td rowspan="1" colspan="1">
                      <bold>
                        <italic>
                          <tp:taxon-name><tp:taxon-name-part taxon-name-part-type="genus" reg="Papuanatula">P.</tp:taxon-name-part> <tp:taxon-name-part taxon-name-part-type="species" reg="pilosa">pilosa</tp:taxon-name-part></tp:taxon-name>
                        </italic>
                      </bold>
                    </td></tr><tr><td rowspan="1" colspan="1">8(6)</td><td rowspan="1" colspan="1">Fore protoptera with posteromedial minute, protuberance; metanotum and abdominal terga I–X with long, pointed protuberance</td><td rowspan="1" colspan="1">
                      <bold><italic><tp:taxon-name><tp:taxon-name-part taxon-name-part-type="genus" reg="Papuanatula">P.</tp:taxon-name-part> <tp:taxon-name-part taxon-name-part-type="species" reg="batantaraja">batantaraja</tp:taxon-name-part></tp:taxon-name></italic> sp. nov.</bold>
                    </td></tr><tr><td rowspan="1" colspan="1">–</td><td rowspan="1" colspan="1">Fore protoptera without protuberance; metanotum and abdominal terga I–VIII with long, pointed protuberance</td><td rowspan="1" colspan="1">
                      <bold>9</bold>
                    </td></tr><tr><td rowspan="1" colspan="1">9(8)</td><td rowspan="1" colspan="1">Abdominal terga I–VIII posteromedially with medium, pointed protuberances; pro-, meso- and metanotum without protuberance</td><td rowspan="1" colspan="1">
                      <bold>
                        <italic>
                          <tp:taxon-name><tp:taxon-name-part taxon-name-part-type="genus" reg="Papuanatula">P.</tp:taxon-name-part> <tp:taxon-name-part taxon-name-part-type="species" reg="paratuber">paratuber</tp:taxon-name-part></tp:taxon-name>
                        </italic>
                      </bold>
                    </td></tr><tr><td rowspan="1" colspan="1">–</td><td rowspan="1" colspan="1">Abdominal terga I–VIII posteromedially with long, pointed protuberances; metanotum with conspicuous posteromedial protuberance; at least immature larva with small, acute, posteromedial protuberance on pro- and mesonotum</td><td rowspan="1" colspan="1">
                      <bold>10</bold>
                    </td></tr><tr><td rowspan="1" colspan="1">10(9)</td><td rowspan="1" colspan="1">Metanotum and abdominal terga I–VIII with posteromedial, long, finely pointed protuberances, oriented dorsoposteriorly; subtriangular process usually undeveloped; labial palp segment III globular</td><td rowspan="1" colspan="1">
                      <bold>
                        <italic>
                          <tp:taxon-name><tp:taxon-name-part taxon-name-part-type="genus" reg="Papuanatula">P.</tp:taxon-name-part> <tp:taxon-name-part taxon-name-part-type="species" reg="copis">copis</tp:taxon-name-part></tp:taxon-name>
                        </italic>
                      </bold>
                    </td></tr><tr><td rowspan="1" colspan="1">–</td><td rowspan="1" colspan="1">Metanotum and abdominal terga I–VIII with posteromedial, long, pointed protuberances, hook-like bent posteriorly; subtriangular process developed; labial palp segment III oblong</td><td rowspan="1" colspan="1">
                      <bold>
                        <italic>
                          <tp:taxon-name><tp:taxon-name-part taxon-name-part-type="genus" reg="Papuanatula">P.</tp:taxon-name-part> <tp:taxon-name-part taxon-name-part-type="species" reg="paracopis">paracopis</tp:taxon-name-part></tp:taxon-name>
                        </italic>
                      </bold>
                    </td></tr></tbody></table></table-wrap></sec><sec sec-type="﻿Papuanatula lenos species group (Kaltenbach et al. 2025)" id="SECID0EZABI"><title>﻿<italic><tp:taxon-name><tp:taxon-name-part taxon-name-part-type="genus" reg="Papuanatula">Papuanatula</tp:taxon-name-part> <tp:taxon-name-part taxon-name-part-type="species" reg="lenos">lenos</tp:taxon-name-part></tp:taxon-name></italic> species group (Kaltenbach et al. 2025)</title><p><bold>Diagnosis (larval characters).</bold> Body dorsally without row of setae on midline; body dorsally without protuberances; femur with hypodermal macula (Figs <xref ref-type="fig" rid="F18">18a–c</xref>, <xref ref-type="fig" rid="F20">20a</xref>).</p></sec></tp:treatment-sec><tp:treatment-sec><!--Section generated to contain objects referenced in tp:taxon-treatment.--><fig id="F29" position="float" orientation="portrait"><object-id xmlns:xlink="http://www.w3.org/1999/xlink" content-type="doi" xlink:type="simple">10.3897/zookeys.1259.168419.figure29</object-id><object-id xmlns:xlink="http://www.w3.org/1999/xlink" content-type="arpha" xlink:type="simple">301F7A02-7A0D-552F-A38B-BE0285DDF37A</object-id><label>Figure 29.</label><caption><p>Habitats: <italic><tp:taxon-name><tp:taxon-name-part taxon-name-part-type="genus" reg="Papuanatula">P.</tp:taxon-name-part> <tp:taxon-name-part taxon-name-part-type="species" reg="batantaraja">batantaraja</tp:taxon-name-part></tp:taxon-name></italic> sp. nov. (a. Type locality, b); <italic><tp:taxon-name><tp:taxon-name-part taxon-name-part-type="genus" reg="Papuanatula">P.</tp:taxon-name-part> <tp:taxon-name-part taxon-name-part-type="species" reg="cukiclara">cukiclara</tp:taxon-name-part></tp:taxon-name></italic> sp. nov. (a, b, d. Type locality); <italic><tp:taxon-name><tp:taxon-name-part taxon-name-part-type="genus" reg="Papuanatula">P.</tp:taxon-name-part> <tp:taxon-name-part taxon-name-part-type="species" reg="cataracta">cataracta</tp:taxon-name-part></tp:taxon-name></italic> sp. nov. (c. type locality); <italic><tp:taxon-name><tp:taxon-name-part taxon-name-part-type="genus" reg="Papuanatula">P.</tp:taxon-name-part> <tp:taxon-name-part taxon-name-part-type="species" reg="batanlenos">batanlenos</tp:taxon-name-part></tp:taxon-name></italic> sp. nov. (a, d. Type locality, e, f); <italic><tp:taxon-name><tp:taxon-name-part taxon-name-part-type="genus" reg="Papuanatula">P.</tp:taxon-name-part> <tp:taxon-name-part taxon-name-part-type="species" reg="horvathrobi">horvathrobi</tp:taxon-name-part></tp:taxon-name></italic> sp. nov. (e); <italic><tp:taxon-name><tp:taxon-name-part taxon-name-part-type="genus" reg="Papuanatula">P.</tp:taxon-name-part> <tp:taxon-name-part taxon-name-part-type="species" reg="longabranchias">longabranchias</tp:taxon-name-part></tp:taxon-name></italic> sp. nov. (d. Type locality, f).</p></caption><graphic xmlns:xlink="http://www.w3.org/1999/xlink" xlink:href="zookeys-1259-001_article-168419__-g029.jpg" position="float" orientation="portrait" xlink:type="simple" id="oo_1460660.jpg"><uri content-type="original_file" xlink:type="simple">https://binary.pensoft.net/fig/1460660</uri></graphic></fig><fig id="F30" position="float" orientation="portrait"><object-id xmlns:xlink="http://www.w3.org/1999/xlink" content-type="doi" xlink:type="simple">10.3897/zookeys.1259.168419.figure30</object-id><object-id xmlns:xlink="http://www.w3.org/1999/xlink" content-type="arpha" xlink:type="simple">1D8E6EE6-8BF0-5805-BB89-D0574493FCBC</object-id><label>Figure 30.</label><caption><p>Distribution of <italic><tp:taxon-name><tp:taxon-name-part taxon-name-part-type="genus" reg="Papuanatula">Papuanatula</tp:taxon-name-part></tp:taxon-name></italic> species: yellow dots: known species (<xref ref-type="bibr" rid="B9">Kaltenbach et al. 2025</xref>); orange dot: <italic><tp:taxon-name><tp:taxon-name-part taxon-name-part-type="genus" reg="Papuanatula">Papuanatula</tp:taxon-name-part> <tp:taxon-name-part taxon-name-part-type="species" reg="arfak">arfak</tp:taxon-name-part></tp:taxon-name></italic> sp. nov. (present study); red dots: species from Batanta – <italic><tp:taxon-name><tp:taxon-name-part taxon-name-part-type="genus" reg="Papuanatula">P.</tp:taxon-name-part> <tp:taxon-name-part taxon-name-part-type="species" reg="batantaraja">batantaraja</tp:taxon-name-part></tp:taxon-name></italic> sp. nov., <italic><tp:taxon-name><tp:taxon-name-part taxon-name-part-type="genus" reg="Papuanatula">P.</tp:taxon-name-part> <tp:taxon-name-part taxon-name-part-type="species" reg="cukiclara">cukiclara</tp:taxon-name-part></tp:taxon-name></italic> sp. nov., <italic><tp:taxon-name><tp:taxon-name-part taxon-name-part-type="genus" reg="Papuanatula">P.</tp:taxon-name-part> <tp:taxon-name-part taxon-name-part-type="species" reg="cataracta">cataracta</tp:taxon-name-part></tp:taxon-name></italic> sp. nov., <italic><tp:taxon-name><tp:taxon-name-part taxon-name-part-type="genus" reg="Papuanatula">P.</tp:taxon-name-part> <tp:taxon-name-part taxon-name-part-type="species" reg="batanlenos">batanlenos</tp:taxon-name-part></tp:taxon-name></italic> sp. nov., <italic><tp:taxon-name><tp:taxon-name-part taxon-name-part-type="genus" reg="Papuanatula">P.</tp:taxon-name-part> <tp:taxon-name-part taxon-name-part-type="species" reg="horvathrobi">horvathrobi</tp:taxon-name-part></tp:taxon-name></italic> sp. nov., <italic><tp:taxon-name><tp:taxon-name-part taxon-name-part-type="genus" reg="Papuanatula">P.</tp:taxon-name-part> <tp:taxon-name-part taxon-name-part-type="species" reg="longabranchias">longabranchias</tp:taxon-name-part></tp:taxon-name></italic> sp. nov. (present study).</p></caption><graphic xmlns:xlink="http://www.w3.org/1999/xlink" xlink:href="zookeys-1259-001_article-168419__-g030.jpg" position="float" orientation="portrait" xlink:type="simple" id="oo_1460661.jpg"><uri content-type="original_file" xlink:type="simple">https://binary.pensoft.net/fig/1460661</uri></graphic></fig><fig id="F11" position="float" orientation="portrait"><object-id xmlns:xlink="http://www.w3.org/1999/xlink" content-type="doi" xlink:type="simple">10.3897/zookeys.1259.168419.figure11</object-id><object-id xmlns:xlink="http://www.w3.org/1999/xlink" content-type="arpha" xlink:type="simple">96B10F9D-55F4-5B14-9CE6-31A37EA167D4</object-id><label>Figure 11.</label><caption><p><tp:taxon-name><tp:taxon-name-part taxon-name-part-type="genus" reg="Papuanatula">Papuanatula</tp:taxon-name-part> (<tp:taxon-name-part taxon-name-part-type="subgenus" reg="Papuanatula">Papuanatula</tp:taxon-name-part>) <tp:taxon-name-part taxon-name-part-type="species" reg="cukiclara">cukiclara</tp:taxon-name-part></tp:taxon-name> sp. nov., larva. a. Hind leg; b. Fore tarsus, claw; c. Fore femur, anterior surface (brown areas); d. Abdominal terga; e. Paraproct; f. Paracercus; g. Cercus; h. Abdomen. Scale bars: 100 µm (h), 50 µm (a), 20 µm (f), 10 µm (b–e, g).</p></caption><graphic xmlns:xlink="http://www.w3.org/1999/xlink" xlink:href="zookeys-1259-001_article-168419__-g011.jpg" position="float" orientation="portrait" xlink:type="simple" id="oo_1460642.jpg"><uri content-type="original_file" xlink:type="simple">https://binary.pensoft.net/fig/1460642</uri></graphic></fig><fig id="F18" position="float" orientation="portrait"><object-id xmlns:xlink="http://www.w3.org/1999/xlink" content-type="doi" xlink:type="simple">10.3897/zookeys.1259.168419.figure18</object-id><object-id xmlns:xlink="http://www.w3.org/1999/xlink" content-type="arpha" xlink:type="simple">0A098E1C-7F0B-58D3-A4F3-F08E7BC3AD7D</object-id><label>Figure 18.</label><caption><p><tp:taxon-name><tp:taxon-name-part taxon-name-part-type="genus" reg="Papuanatula">Papuanatula</tp:taxon-name-part> (<tp:taxon-name-part taxon-name-part-type="subgenus" reg="Papuanatula">Papuanatula</tp:taxon-name-part>) <tp:taxon-name-part taxon-name-part-type="species" reg="batanlenos">batanlenos</tp:taxon-name-part></tp:taxon-name> sp. nov, imago, male. a. Habitus, lateral view; b. Habitus, dorsal view; c. Middle leg; d. Genitalia. Scale bars: 1 mm (a, b), 100 µm (c), 50 µm (d).</p></caption><graphic xmlns:xlink="http://www.w3.org/1999/xlink" xlink:href="zookeys-1259-001_article-168419__-g018.jpg" position="float" orientation="portrait" xlink:type="simple" id="oo_1460649.jpg"><uri content-type="original_file" xlink:type="simple">https://binary.pensoft.net/fig/1460649</uri></graphic></fig><fig id="F20" position="float" orientation="portrait"><object-id xmlns:xlink="http://www.w3.org/1999/xlink" content-type="doi" xlink:type="simple">10.3897/zookeys.1259.168419.figure20</object-id><object-id xmlns:xlink="http://www.w3.org/1999/xlink" content-type="arpha" xlink:type="simple">5E7695F7-1265-582C-88D8-A8D464E8F36C</object-id><label>Figure 20.</label><caption><p><tp:taxon-name><tp:taxon-name-part taxon-name-part-type="genus" reg="Papuanatula">Papuanatula</tp:taxon-name-part> (<tp:taxon-name-part taxon-name-part-type="subgenus" reg="Papuafiliola">Papuafiliola</tp:taxon-name-part>) <tp:taxon-name-part taxon-name-part-type="species" reg="horvathrobi">horvathrobi</tp:taxon-name-part></tp:taxon-name> sp. nov., larva, habitus. a. Dorsal view; b. Lateral view; c. Ventral view. Scale bars: 1 mm.</p></caption><graphic xmlns:xlink="http://www.w3.org/1999/xlink" xlink:href="zookeys-1259-001_article-168419__-g020.jpg" position="float" orientation="portrait" xlink:type="simple" id="oo_1460651.jpg"><uri content-type="original_file" xlink:type="simple">https://binary.pensoft.net/fig/1460651</uri></graphic></fig></tp:treatment-sec><ref-list><ref id="B9"><mixed-citation xmlns:xlink="http://www.w3.org/1999/xlink" xlink:type="simple"><person-group><name name-style="western"><surname>Kaltenbach</surname><given-names>T</given-names></name><name name-style="western"><surname>Kluge</surname><given-names>NJ</given-names></name><name name-style="western"><surname>Gattolliat</surname><given-names>J-L</given-names></name></person-group> (<year>2025</year>) <article-title>Redescription of <italic><tp:taxon-name><tp:taxon-name-part taxon-name-part-type="genus">Papuanatula</tp:taxon-name-part></tp:taxon-name></italic> Lugo-Ortiz &amp; McCafferty (<tp:taxon-name><tp:taxon-name-part taxon-name-part-type="order">Ephemeroptera</tp:taxon-name-part></tp:taxon-name>, <tp:taxon-name><tp:taxon-name-part taxon-name-part-type="family">Baetidae</tp:taxon-name-part></tp:taxon-name>), with description of a new subgenus and 20 new species.</article-title><source>ZooKeys</source><volume>1227</volume>: <fpage>159</fpage>–<lpage>347</lpage>. <ext-link xlink:href="10.3897/zookeys.1227.138100" ext-link-type="doi" xlink:type="simple">https://doi.org/10.3897/zookeys.1227.138100</ext-link></mixed-citation></ref></ref-list></tp:taxon-treatment>
