# Supplementary material for: ﻿New species of Papuanatula Lugo-Ortiz & McCafferty, 1999 from New Guinea (Ephemeroptera, Baetidae) with focus on Batanta Island
Source: Zookeys. 2025 Nov 10;1259:1–55. doi: 10.3897/zookeys.1259.168419 (PMC12624355; doi:10.3897/zookeys.1259.168419)
Supplement: XML Treatment for Papuanatula (Papuanatula) batanlenos [file zookeys.1259.168419-treatment6.xml]

<!DOCTYPE tp:taxon-treatment
  PUBLIC "-//TaxonX//DTD Taxonomic Treatment Publishing DTD v0 20100105//EN" "tax-treatment-NSO.dtd">
<tp:taxon-treatment xmlns:tp="http://www.plazi.org/taxpub"><tp:treatment-meta><kwd-group><label>Taxon classification</label><kwd>
              <named-content content-type="kingdom">Animalia</named-content>
            </kwd><kwd>
              <named-content content-type="order">Ephemeroptera</named-content>
            </kwd><kwd>
              <named-content content-type="family">Baetidae</named-content>
            </kwd></kwd-group><mixed-citation publication-type="journal"><person-group><name><surname>Kaltenbach</surname><given-names>Thomas</given-names></name><name><surname>Kovács</surname><given-names>Tibor</given-names></name><name><surname>Gattolliat</surname><given-names>Jean-Luc</given-names></name></person-group><article-title>﻿New species of <italic><tp:taxon-name><tp:taxon-name-part taxon-name-part-type="genus" reg="Papuanatula">Papuanatula</tp:taxon-name-part></tp:taxon-name></italic> Lugo-Ortiz &amp; McCafferty, 1999 from New Guinea (<tp:taxon-name><tp:taxon-name-part taxon-name-part-type="order">Ephemeroptera</tp:taxon-name-part></tp:taxon-name>, <tp:taxon-name><tp:taxon-name-part taxon-name-part-type="family">Baetidae</tp:taxon-name-part></tp:taxon-name>) with focus on Batanta Island</article-title><source>Zookeys</source><day>10</day><month>11</month><year>2025</year><volume>1259</volume><fpage>1</fpage><lpage>55</lpage><pub-id pub-id-type="doi">10.3897/zookeys.1259.168419</pub-id></mixed-citation></tp:treatment-meta><tp:nomenclature><label>﻿</label><tp:taxon-name><object-id xmlns:xlink="http://www.w3.org/1999/xlink" content-type="arpha" xlink:type="simple">A8328AE5-F38E-58CE-A5CA-64B11904DDA9</object-id>
            <tp:taxon-name-part taxon-name-part-type="genus" reg="Papuanatula">Papuanatula</tp:taxon-name-part> (<tp:taxon-name-part taxon-name-part-type="subgenus" reg="Papuanatula">Papuanatula</tp:taxon-name-part>) <tp:taxon-name-part taxon-name-part-type="species" reg="batanlenos">batanlenos</tp:taxon-name-part><object-id xmlns:xlink="http://www.w3.org/1999/xlink" content-type="zoobank" xlink:type="simple">https://zoobank.org/61B6A53E-7CFE-47E9-9809-E2515CFCF169</object-id></tp:taxon-name><tp:taxon-authority>Kaltenbach, Kovács &amp; Gattolliat</tp:taxon-authority><tp:taxon-status xmlns:xlink="http://www.w3.org/1999/xlink" xlink:type="simple">sp. nov.</tp:taxon-status><xref ref-type="fig" rid="F15">Figs 15</xref><xref ref-type="fig" rid="F16">, 16</xref><xref ref-type="fig" rid="F17">, 17</xref><xref ref-type="fig" rid="F18">, 18</xref><xref ref-type="fig" rid="F19">, 19</xref></tp:nomenclature><tp:treatment-sec sec-type="type material" id="SECID0EVDBI"><title>Type material.</title><p><bold><italic>Holotype</italic>.</bold> Indonesia • larva; West Papua, Batanta Island, Kalijakut River; <named-content xmlns:xlink="http://www.w3.org/1999/xlink" content-type="dwc:verbatimCoordinates" xlink:type="simple"><named-content content-type="geo-json" specific-use="{&#34;type&#34;:&#34;Point&#34;,&#34;coordinates&#34;:[130.631111,-0.874167]}" id="NCID0EDEBI" xlink:type="simple">00°52'27"S, 130°37'52"E</named-content></named-content>; 420 m; 09.ii.2024; leg. T. Kovács; on slide; GBIFCH01221820; 2024-12, EPHTYP-11; <abbrev xmlns:xlink="http://www.w3.org/1999/xlink" xlink:title="Mátra Museum of the Hungarian Natural History Museum of the Hungarian National Museum Public Collection Centre" id="ABBRID0EIEBI" xlink:type="simple">MM</abbrev>. <bold><italic>Paratypes</italic>.</bold> • 14 larvae; same data as holotype; • 2 larvae on slides; GBIFCH00975879, GBIFCH01221821 (gonostyli), GBIFCH01221824; <abbrev xmlns:xlink="http://www.w3.org/1999/xlink" xlink:title="Naturéum, Muséum cantonal des Sciences Naturelles, Lausanne" id="ABBRID0EQEBI" xlink:type="simple">MZL</abbrev>; • 12 larvae in alcohol; GBIFCH00975880, GBIFCH00975881, GBIFCH00975878, GBIFCH01581951; <abbrev xmlns:xlink="http://www.w3.org/1999/xlink" xlink:title="Naturéum, Muséum cantonal des Sciences Naturelles, Lausanne" id="ABBRID0EUEBI" xlink:type="simple">MZL</abbrev> • 3 subimagos; same data as holotype; at light, in alcohol; GBIFCH00975863 (♂, ♀), GBIFCH00975864 (♀); <abbrev xmlns:xlink="http://www.w3.org/1999/xlink" xlink:title="Naturéum, Muséum cantonal des Sciences Naturelles, Lausanne" id="ABBRID0EYEBI" xlink:type="simple">MZL</abbrev> • 2 larvae; West Papua, Batanta Island, Kalijakut River; between <named-content xmlns:xlink="http://www.w3.org/1999/xlink" content-type="dwc:verbatimCoordinates" xlink:type="simple"><named-content content-type="geo-json" specific-use="{&#34;type&#34;:&#34;Point&#34;,&#34;coordinates&#34;:[130.641667,-0.894167]}" id="NCID0E6EBI" xlink:type="simple">00°53'39"S, 130°38'30"</named-content></named-content>E and <named-content xmlns:xlink="http://www.w3.org/1999/xlink" content-type="dwc:verbatimCoordinates" xlink:type="simple"><named-content content-type="geo-json" specific-use="{&#34;type&#34;:&#34;Point&#34;,&#34;coordinates&#34;:[130.636944,-0.884167]}" id="NCID0EHFBI" xlink:type="simple">00°53'03"S, 130°38'13"E</named-content></named-content>; 52 m–182 m; 08.ii.2024; leg. T. Kovács; in alcohol; GBIFCH00975874, GBIFCH00975875; <abbrev xmlns:xlink="http://www.w3.org/1999/xlink" xlink:title="Naturéum, Muséum cantonal des Sciences Naturelles, Lausanne" id="ABBRID0EMFBI" xlink:type="simple">MZL</abbrev> • 4 larvae; West Papua, Batanta Island, valley of Waridor River; <named-content xmlns:xlink="http://www.w3.org/1999/xlink" content-type="dwc:verbatimCoordinates" xlink:type="simple"><named-content content-type="geo-json" specific-use="{&#34;type&#34;:&#34;Point&#34;,&#34;coordinates&#34;:[130.540556,-0.864444]}" id="NCID0ETFBI" xlink:type="simple">00°51'52"S, 130°32'26"E</named-content></named-content>; 55 m; 19.i.2014; leg. T. Kovács, R. Horváth, P. Juhász; 1 on slide; GBIFCH00975994; 3 in alcohol; GBIFCH00975995, GBIFCH00975996; <abbrev xmlns:xlink="http://www.w3.org/1999/xlink" xlink:title="Naturéum, Muséum cantonal des Sciences Naturelles, Lausanne" id="ABBRID0EYFBI" xlink:type="simple">MZL</abbrev> • 1 ♂ imago, 3 subimagos; West Papua, Batanta Island, valley of Kalijakut River; <named-content xmlns:xlink="http://www.w3.org/1999/xlink" content-type="dwc:verbatimCoordinates" xlink:type="simple"><named-content content-type="geo-json" specific-use="{&#34;type&#34;:&#34;Point&#34;,&#34;coordinates&#34;:[130.634722,-0.880278]}" id="NCID0E6FBI" xlink:type="simple">00°52'49"S, 130°38'05"E</named-content></named-content>; 232 m; 19.ii.2020; at light; leg. T. Kovács, R. Horváth, P. Juhász, K. Sauyai, R. Sauyai; 1 ♂ imago on slide, thorax in alcohol; GBIFCH01221780; GBIFCH00975967; 3 subimagos in alcohol; GBIFCH00975965 (♂, ♀), GBIFCH00975966 (♂); <abbrev xmlns:xlink="http://www.w3.org/1999/xlink" xlink:title="Naturéum, Muséum cantonal des Sciences Naturelles, Lausanne" id="ABBRID0EEGBI" xlink:type="simple">MZL</abbrev> • 1 imago, 2 subimagos; West Papua, Batanta Island, valley of Kalijakut River; <named-content xmlns:xlink="http://www.w3.org/1999/xlink" content-type="dwc:verbatimCoordinates" xlink:type="simple"><named-content content-type="geo-json" specific-use="{&#34;type&#34;:&#34;Point&#34;,&#34;coordinates&#34;:[130.636944,-0.884167]}" id="NCID0ELGBI" xlink:type="simple">00°53'03"S, 130°38'13"E</named-content></named-content>; 182 m; 15.ii.2023; at light; leg. T. Kovács, R. Horváth, P. Juhász, K. Sauyai, R. Sauyai; 1 ♂ imago on slide, thorax in alcohol; GBIFCH01221779, GBIFCH00975970; 1 subimago on slide; GBIFCH00975968 (♂); 1 subimago in alcohol; GBIFCH00975969 (♀); <abbrev xmlns:xlink="http://www.w3.org/1999/xlink" xlink:title="Naturéum, Muséum cantonal des Sciences Naturelles, Lausanne" id="ABBRID0EQGBI" xlink:type="simple">MZL</abbrev> • 1 ♂ imago; West Papua, Batanta Island, valley of Tanjung Lampu River; <named-content xmlns:xlink="http://www.w3.org/1999/xlink" content-type="dwc:verbatimCoordinates" xlink:type="simple"><named-content content-type="geo-json" specific-use="{&#34;type&#34;:&#34;Point&#34;,&#34;coordinates&#34;:[130.610833,-0.895278]}" id="NCID0EXGBI" xlink:type="simple">00°53'43"S, 130°36'39"E</named-content></named-content>; 175 m; 21.ii.2018; at light; leg. T. Kovács, R. Horváth, P. Juhász, K. Sauyai, R. Sauyai; on slide, thorax in alcohol; GBIFCH01221776, GBIFCH00975964; <abbrev xmlns:xlink="http://www.w3.org/1999/xlink" xlink:title="Naturéum, Muséum cantonal des Sciences Naturelles, Lausanne" id="ABBRID0E3GBI" xlink:type="simple">MZL</abbrev> • 5 subimagos; West Papua, Batanta Island, valley of Wailebet Stream; <named-content xmlns:xlink="http://www.w3.org/1999/xlink" content-type="dwc:verbatimCoordinates" xlink:type="simple"><named-content content-type="geo-json" specific-use="{&#34;type&#34;:&#34;Point&#34;,&#34;coordinates&#34;:[130.651944,-0.889444]}" id="NCID0EDHBI" xlink:type="simple">00°53'22"S, 130°39'07"E</named-content></named-content>; 150 m; 19.ii.2018; at light; leg. T. Kovács, R. Horváth, P. Juhász, K. Sauyai, R. Sauyai; 4 in alcohol; GBIFCH00975961 (1 ♂, 2 ♀), GBIFCH00975962 (♀); 1 on slide; GBIFCH00975963 (♀); <abbrev xmlns:xlink="http://www.w3.org/1999/xlink" xlink:title="Naturéum, Muséum cantonal des Sciences Naturelles, Lausanne" id="ABBRID0EIHBI" xlink:type="simple">MZL</abbrev> • 3 ♀ subimagos; West Papua, Batanta Island, valley of Wailebet Stream, waterfall; <named-content xmlns:xlink="http://www.w3.org/1999/xlink" content-type="dwc:verbatimCoordinates" xlink:type="simple"><named-content content-type="geo-json" specific-use="{&#34;type&#34;:&#34;Point&#34;,&#34;coordinates&#34;:[130.650000,-0.885278]}" id="NCID0EPHBI" xlink:type="simple">00°53'07"S, 130°39'00"E</named-content></named-content>; 285 m; 28.ii.2017; at light; leg. T. Kovács, R. Horváth, P. Juhász, K. Sauyai, R. Sauyai; in alcohol; GBIFCH00975959, GBIFCH00975960; <abbrev xmlns:xlink="http://www.w3.org/1999/xlink" xlink:title="Naturéum, Muséum cantonal des Sciences Naturelles, Lausanne" id="ABBRID0EUHBI" xlink:type="simple">MZL</abbrev> • 15 larvae; West Papua, Batanta Island, Waridor River (shallow, rocky, fast-flowing); <named-content xmlns:xlink="http://www.w3.org/1999/xlink" content-type="dwc:verbatimCoordinates" xlink:type="simple"><named-content content-type="geo-json" specific-use="{&#34;type&#34;:&#34;Point&#34;,&#34;coordinates&#34;:[130.525000,-0.868333]}" id="NCID0E2HBI" xlink:type="simple">00°52'06"S, 130°31'30"E</named-content></named-content>; 32 m; 14.ii.2025; leg. T. Kovács; 6 in alcohol; GBIFCH01582001; <abbrev xmlns:xlink="http://www.w3.org/1999/xlink" xlink:title="Naturéum, Muséum cantonal des Sciences Naturelles, Lausanne" id="ABBRID0EAIBI" xlink:type="simple">MZL</abbrev>; 9 in alcohol; 2025-12, EPHTYP-12; <abbrev xmlns:xlink="http://www.w3.org/1999/xlink" xlink:title="Mátra Museum of the Hungarian Natural History Museum of the Hungarian National Museum Public Collection Centre" id="ABBRID0EEIBI" xlink:type="simple">MM</abbrev> • 10 larvae; Indonesia, West Papua, Batanta Island, Kalijakut River; <named-content xmlns:xlink="http://www.w3.org/1999/xlink" content-type="dwc:verbatimCoordinates" xlink:type="simple"><named-content content-type="geo-json" specific-use="{&#34;type&#34;:&#34;Point&#34;,&#34;coordinates&#34;:[130.636944,-0.884167]}" id="NCID0ELIBI" xlink:type="simple">00°53'03"S, 130°38'13"</named-content></named-content>E; 182 m; 19.ii.2025; leg. T. Kovács; in alcohol; 2025-17, EPHTYP-13; <abbrev xmlns:xlink="http://www.w3.org/1999/xlink" xlink:title="Mátra Museum of the Hungarian Natural History Museum of the Hungarian National Museum Public Collection Centre" id="ABBRID0EQIBI" xlink:type="simple">MM</abbrev> • 15 larvae; West Papua, Batanta Island, Kalijakut River; <named-content xmlns:xlink="http://www.w3.org/1999/xlink" content-type="dwc:verbatimCoordinates" xlink:type="simple"><named-content content-type="geo-json" specific-use="{&#34;type&#34;:&#34;Point&#34;,&#34;coordinates&#34;:[130.631111,-0.874167]}" id="NCID0EXIBI" xlink:type="simple">00°52'27"S, 130°37'52"E</named-content></named-content>; 420 m; 20.ii.2025; leg. T. Kovács; in alcohol; 2025-18.a, EPHTYP-14; <abbrev xmlns:xlink="http://www.w3.org/1999/xlink" xlink:title="Mátra Museum of the Hungarian Natural History Museum of the Hungarian National Museum Public Collection Centre" id="ABBRID0E3IBI" xlink:type="simple">MM</abbrev> • 3 larvae; West Papua, Batanta Island, right side stream of Kalijakut River; <named-content xmlns:xlink="http://www.w3.org/1999/xlink" content-type="dwc:verbatimCoordinates" xlink:type="simple"><named-content content-type="geo-json" specific-use="{&#34;type&#34;:&#34;Point&#34;,&#34;coordinates&#34;:[130.629306,-0.871111]}" id="NCID0EDJBI" xlink:type="simple">00°52'16"S, 130°37'45.5"E</named-content></named-content>; 545 m; 21.ii.2025; leg. T. Kovács; in alcohol; 2025-19, EPHTYP-15; <abbrev xmlns:xlink="http://www.w3.org/1999/xlink" xlink:title="Mátra Museum of the Hungarian Natural History Museum of the Hungarian National Museum Public Collection Centre" id="ABBRID0EIJBI" xlink:type="simple">MM</abbrev>.</p></tp:treatment-sec><tp:treatment-sec sec-type="diagnosis" id="SECID0EMJBI"><title>Diagnosis.</title><p><bold>Larva</bold>. The following combination of characters distinguishes <italic><tp:taxon-name><tp:taxon-name-part taxon-name-part-type="genus" reg="Papuanatula">P.</tp:taxon-name-part> <tp:taxon-name-part taxon-name-part-type="species" reg="batanlenos">batanlenos</tp:taxon-name-part></tp:taxon-name></italic> sp. nov. from other species of <italic><tp:taxon-name><tp:taxon-name-part taxon-name-part-type="genus" reg="Papuanatula">Papuanatula</tp:taxon-name-part></tp:taxon-name></italic> s. str.: body dorsally without row of long, fine, simple setae along midline; body dorsally without protuberances; abdomen dorsally grey-brown, abdominal terga IV, VII, and VIII with trough-like, dark grey-brown marking, abdominal terga III, V, and VI with dark grey-brown, oblique, lateral streaks; femur with irregular, shoe-shaped marking in large, basal blank; paracercus with 14–16 segments; paraproct without posterior prolongation.</p></tp:treatment-sec><tp:treatment-sec sec-type="description" id="SECID0EGKBI"><title>Description.</title><p><bold>Larva</bold> (Figs <xref ref-type="fig" rid="F15">15</xref>–<xref ref-type="fig" rid="F17">17</xref>). Body length 3.5–4.0 mm, cerci ~ 1.6× body length.</p><fig id="F15" position="float" orientation="portrait"><object-id xmlns:xlink="http://www.w3.org/1999/xlink" content-type="doi" xlink:type="simple">10.3897/zookeys.1259.168419.figure15</object-id><object-id xmlns:xlink="http://www.w3.org/1999/xlink" content-type="arpha" xlink:type="simple">D1F8AC97-8731-5C84-8C17-F69F67783CE2</object-id><label>Figure 15.</label><caption><p><tp:taxon-name><tp:taxon-name-part taxon-name-part-type="genus" reg="Papuanatula">Papuanatula</tp:taxon-name-part> (<tp:taxon-name-part taxon-name-part-type="subgenus" reg="Papuanatula">Papuanatula</tp:taxon-name-part>) <tp:taxon-name-part taxon-name-part-type="species" reg="batanlenos">batanlenos</tp:taxon-name-part></tp:taxon-name> sp. nov., larva, habitus. a. Dorsal view; b. Lateral view; c. Ventral view. Scale bars: 1 mm.</p></caption><graphic xmlns:xlink="http://www.w3.org/1999/xlink" xlink:href="zookeys-1259-001_article-168419__-g015.jpg" position="float" orientation="portrait" xlink:type="simple" id="oo_1460646.jpg"><uri content-type="original_file" xlink:type="simple">https://binary.pensoft.net/fig/1460646</uri></graphic></fig><fig id="F16" position="float" orientation="portrait"><object-id xmlns:xlink="http://www.w3.org/1999/xlink" content-type="doi" xlink:type="simple">10.3897/zookeys.1259.168419.figure16</object-id><object-id xmlns:xlink="http://www.w3.org/1999/xlink" content-type="arpha" xlink:type="simple">432EC59B-A1DB-58D9-A97C-E4378A791D3D</object-id><label>Figure 16.</label><caption><p><tp:taxon-name><tp:taxon-name-part taxon-name-part-type="genus" reg="Papuanatula">Papuanatula</tp:taxon-name-part> (<tp:taxon-name-part taxon-name-part-type="subgenus" reg="Papuanatula">Papuanatula</tp:taxon-name-part>) <tp:taxon-name-part taxon-name-part-type="species" reg="batanlenos">batanlenos</tp:taxon-name-part></tp:taxon-name> sp. nov., larva. a. Labrum; b. Labrum, submarginal arc of setae; c. Left mandible; d. Right mandible; e. Labium; f. Hypopharynx and superlinguae; g. Maxilla; h, i. Tergalius IV; j. Head; k. Developing subimaginal gonostyli. Scale bars: 100 µm (j), 20 µm (a, c–h, k), 10 µm (b, i).</p></caption><graphic xmlns:xlink="http://www.w3.org/1999/xlink" xlink:href="zookeys-1259-001_article-168419__-g016.jpg" position="float" orientation="portrait" xlink:type="simple" id="oo_1460647.jpg"><uri content-type="original_file" xlink:type="simple">https://binary.pensoft.net/fig/1460647</uri></graphic></fig><fig id="F17" position="float" orientation="portrait"><object-id xmlns:xlink="http://www.w3.org/1999/xlink" content-type="doi" xlink:type="simple">10.3897/zookeys.1259.168419.figure17</object-id><object-id xmlns:xlink="http://www.w3.org/1999/xlink" content-type="arpha" xlink:type="simple">5E87B11C-78E0-5E92-BB86-26D595937E4A</object-id><label>Figure 17.</label><caption><p><tp:taxon-name><tp:taxon-name-part taxon-name-part-type="genus" reg="Papuanatula">Papuanatula</tp:taxon-name-part> (<tp:taxon-name-part taxon-name-part-type="subgenus" reg="Papuanatula">Papuanatula</tp:taxon-name-part>) <tp:taxon-name-part taxon-name-part-type="species" reg="batanlenos">batanlenos</tp:taxon-name-part></tp:taxon-name> sp. nov., larva. a. Middle leg; b. Middle femur, outer margin; c. Middle tarsus, outer margin; d. Middle claw; e. Abdomen; f. Abdominal terga; g. Paraproct; h. Paracercus; i. Cercus. Scale bars: 100 µm (a, e), 20 µm (h), 10 µm (b–d, f, g, i).</p></caption><graphic xmlns:xlink="http://www.w3.org/1999/xlink" xlink:href="zookeys-1259-001_article-168419__-g017.jpg" position="float" orientation="portrait" xlink:type="simple" id="oo_1460648.jpg"><uri content-type="original_file" xlink:type="simple">https://binary.pensoft.net/fig/1460648</uri></graphic></fig><p><bold><italic>Cuticular coloration</italic></bold> (Figs <xref ref-type="fig" rid="F15">15a–c</xref>, <xref ref-type="fig" rid="F17">17e</xref>). Head, thorax and abdomen dorsally grey-brown, thorax darker; abdominal terga IV, VII, and VIII with trough-like, dark grey-brown marking; abdominal terga III, V, and VI with dark grey-brown, oblique, lateral streaks (dorsal abdominal pattern slightly varying). Head, thorax and abdomen ventrally grey-brown. Legs grey-brown, with large blank in basal area. Caudalii yellow-brown.</p><p><bold><italic>Hypodermal coloration</italic></bold> (Fig. <xref ref-type="fig" rid="F15">15a–c</xref>). Abdominal terga I–IX with narrow, dark brown, transverse band along posterior margin. Femur anteriorly with dark brown, irregular, shoe-shaped marking in basal ½ (somewhat variable in shape; sometimes poorly developed); posteriorly with dark brown streak distally close to outer margin.</p><p><bold><italic>Head</italic>. <italic>Antenna</italic></bold> (Fig. <xref ref-type="fig" rid="F16">16j</xref>). Length ~2.5× head length. As typical for the subgenus.</p><p><bold><italic>Developing turbinate eyes in last instar male larva</italic></bold> (Fig. <xref ref-type="fig" rid="F15">15a</xref>) large, round, nearly touching each other in the middle.</p><p><bold><italic>Labrum</italic></bold> (Fig. <xref ref-type="fig" rid="F16">16a, b</xref>). Length 0.5× maximum width, laterally convex. Dorsal, sub-marginal arc with ~ 15 feathered setae.</p><p><bold><italic>Right mandible</italic></bold> (Fig. <xref ref-type="fig" rid="F16">16d</xref>). Margin between prostheca and mola straight, with few minute denticles. Otherwise, as typical for subgenus.</p><p><bold><italic>Left mandible</italic></bold> (Fig. <xref ref-type="fig" rid="F16">16c</xref>). Margin between prostheca and mola straight, with few minute denticles. Subtriangular process with undulating margins, outer margin with denticles. Otherwise, as typical for subgenus.</p><p><bold><italic>Hypopharynx</italic></bold> (Fig. <xref ref-type="fig" rid="F16">16f</xref>). Medial tuft of spine-like setae laterally denser, giving the impression of a pair of tufts. Otherwise, as typical for the genus.</p><p><bold><italic>Maxilla</italic></bold> (Fig. <xref ref-type="fig" rid="F16">16g</xref>). Maxillary palp slightly longer than galea-lacinia; palp segment II ~ 1.2× length of segment I. Otherwise, as typical for the genus.</p><p><bold><italic>Labium</italic></bold> (Fig. <xref ref-type="fig" rid="F16">16e</xref>). Paraglossa with two spine-like setae on inner, distolateral margin. Labial palp with segment I ~ 0.8× length of segments II and III combined. Segment II without distomedial protuberance, dorsally with row of four spine-like setae near outer, distolateral margin. Segment III broad pentagonal, pointed, 0.8× length of segment II. Otherwise, as typical for the genus.</p><p><bold><italic>Thorax</italic>. <italic>Sterna</italic></bold> without protuberances.</p><p><bold><italic>Terga</italic></bold> without protuberances.</p><p><bold><italic>Legs</italic></bold> (Fig. <xref ref-type="fig" rid="F17">17a–d</xref>). Ratio of leg segments: fore leg 1.0:1.0:0.2:0.1, middle leg 1.0:1.0:0.2:0.1 and hind leg 1.1:1.0:0.2:0.1. <bold><italic>Femur</italic></bold>. Length 3× maximum width. Many short, spine-like setae along ventral margin. <bold><italic>Claw</italic></bold> with one row of six or seven denticles, distalmost denticle with distance to other denticles; one or two posterior setae. Otherwise, as typical for subgenus.</p><p><bold><italic>Abdomen</italic>. <italic>Terga</italic></bold> (Fig. <xref ref-type="fig" rid="F17">17f</xref>). Abdominal terga without protuberances. Posterior margin of terga: I smooth, without denticles; II–IX with triangular, pointed denticles.</p><p><bold><italic>Tergalii</italic></bold> (Fig. <xref ref-type="fig" rid="F16">16h, i</xref>). Ovoid, tracheation rather well developed; margin with minute serration and short, fine, simple setae. Tergalius II as long as abdominal terga III, IV, and ¼ V combined, tergalius IV as long as terga V, VI and ⅓ VII combined, tergalius VII as long as terga VIII and ⅓ IX combined.</p><p><bold><italic>Paraproct</italic></bold> (Fig. <xref ref-type="fig" rid="F17">17g</xref>). Posterior margin without prolongation, smooth, without denticles.</p><p><bold><italic>Caudalii</italic></bold> (Fig. <xref ref-type="fig" rid="F17">17h, i</xref>). Cerci without swimming setae. Paracercus with 14–16 segments.</p><p><bold><italic>Pose of subimaginal gonostyli under larval cuticle</italic></bold> (Fig. <xref ref-type="fig" rid="F16">16k</xref>). Segment III conical. Otherwise, as typical for the subgenus.</p><p><bold>Subimago</bold> (Fig. <xref ref-type="fig" rid="F19">19b–f</xref>). Body length 4.2–4.5 mm. Turbinate eyes of male ochre. Thorax brown. Wing membrane colourless, veins pale yellow-brown, base of wings brown, microtrichia pale yellow-brown. Legs very pale brown; coxa with hypodermal, dark brown fleck; femur anteriorly with hypodermal, shoe-shaped, dark brown marking in basal ½; femur posteriorly with hypodermal, dark brown distal streak and fleck in basal ½. Abdomen yellow-brown; male with hypodermal, dark brown, trough-shaped marking on terga III, IV, VII, and VIII, and sublateral, oblique, dark brown streaks on terga II, V and VI; female with same hypodermal markings, but more diffuse; all terga of both sexes with hypodermal, narrow, transvers, dark brown band on posterior margin. Cerci colourless.</p><p><bold><italic>Texture</italic></bold> (Fig. <xref ref-type="fig" rid="F19">19e, f</xref>). On all legs of male and female subimagos, terminal tarsomere covered with pointed microlepides; other tarsomeres covered mostly with blunt microlepides, with pointed microlepides near apex.</p><p><bold>Imago, male</bold> (Figs <xref ref-type="fig" rid="F18">18a–d</xref>, <xref ref-type="fig" rid="F19">19a</xref>). Body length ~ 3.8 mm. Head and antennae pale brown. Turbinate eyes pale brown, wide, with facetted surfaces round. Thorax pale brown. Fore wing with membrane colourless, base of wings brownish. Pterostigma with three or four oblique crossveins, basal two crossveins nearly complete. Legs light brownish; coxa with hypodermal, dark brown fleck; femur anteriorly with hypodermal, shoe-shaped, dark brown marking in basal ½; femur posteriorly with hypodermal, dark brown distal streak and fleck in basal ½. Abdominal segments I and VII–X pale brown, II–VI transparent, giving a blueish impression; with hypodermal, dark brown, trough-shaped marking on terga III, IV, VII, and VIII, and sublateral, oblique, dark brown streaks on terga II, V, and VI. Cerci colourless.</p><fig id="F18" position="float" orientation="portrait"><object-id xmlns:xlink="http://www.w3.org/1999/xlink" content-type="doi" xlink:type="simple">10.3897/zookeys.1259.168419.figure18</object-id><object-id xmlns:xlink="http://www.w3.org/1999/xlink" content-type="arpha" xlink:type="simple">0A098E1C-7F0B-58D3-A4F3-F08E7BC3AD7D</object-id><label>Figure 18.</label><caption><p><tp:taxon-name><tp:taxon-name-part taxon-name-part-type="genus" reg="Papuanatula">Papuanatula</tp:taxon-name-part> (<tp:taxon-name-part taxon-name-part-type="subgenus" reg="Papuanatula">Papuanatula</tp:taxon-name-part>) <tp:taxon-name-part taxon-name-part-type="species" reg="batanlenos">batanlenos</tp:taxon-name-part></tp:taxon-name> sp. nov, imago, male. a. Habitus, lateral view; b. Habitus, dorsal view; c. Middle leg; d. Genitalia. Scale bars: 1 mm (a, b), 100 µm (c), 50 µm (d).</p></caption><graphic xmlns:xlink="http://www.w3.org/1999/xlink" xlink:href="zookeys-1259-001_article-168419__-g018.jpg" position="float" orientation="portrait" xlink:type="simple" id="oo_1460649.jpg"><uri content-type="original_file" xlink:type="simple">https://binary.pensoft.net/fig/1460649</uri></graphic></fig><fig id="F19" position="float" orientation="portrait"><object-id xmlns:xlink="http://www.w3.org/1999/xlink" content-type="doi" xlink:type="simple">10.3897/zookeys.1259.168419.figure19</object-id><object-id xmlns:xlink="http://www.w3.org/1999/xlink" content-type="arpha" xlink:type="simple">CC1407C8-57EB-5FC8-B224-940DEB412A40</object-id><label>Figure 19.</label><caption><p><tp:taxon-name><tp:taxon-name-part taxon-name-part-type="genus" reg="Papuanatula">Papuanatula</tp:taxon-name-part> (<tp:taxon-name-part taxon-name-part-type="subgenus" reg="Papuanatula">Papuanatula</tp:taxon-name-part>) <tp:taxon-name-part taxon-name-part-type="species" reg="batanlenos">batanlenos</tp:taxon-name-part></tp:taxon-name> sp. nov. Imago, male. a. Fore wing. Subimagos. b. Habitus, male; c. Habitus, female; d. Middle leg; e. Fore tarsus; f. Middle tarsus. Scale bars: 1 mm (a–c), 100 µm (d), 20 µm (e), 10 µm (f).</p></caption><graphic xmlns:xlink="http://www.w3.org/1999/xlink" xlink:href="zookeys-1259-001_article-168419__-g019.jpg" position="float" orientation="portrait" xlink:type="simple" id="oo_1460650.jpg"><uri content-type="original_file" xlink:type="simple">https://binary.pensoft.net/fig/1460650</uri></graphic></fig><p><bold><italic>Genitalia</italic></bold> (Fig. <xref ref-type="fig" rid="F18">18d</xref>). Unistyliger slightly widened apically, with lateral margin slightly concave. Gonostylus with segment I conical and separated from segment II by concavity. Segment II slightly wider in distal ½, bent inward. Terminal segment III narrower than segment II, ovoid, length ~ 1.5× maximal width. Penial bridge with poorly expressed membranous projection between unistyligers.</p><p><bold>Imago, female</bold>. Unknown.</p><p><bold>Egg.</bold> Unknown. Eggs extracted from female subimagos are undeveloped.</p></tp:treatment-sec><tp:treatment-sec sec-type="Biological aspects" id="SECID0E1WBI"><title>Biological aspects.</title><p>It is a common species in most riverine habitat types in Batanta, living in the northern and southern watercourses of the island: Kalijakut (Fig. <xref ref-type="fig" rid="F29">29a, d</xref> (type locality), f), Tanjung Lampu and Waridor (Fig. <xref ref-type="fig" rid="F29">29e</xref>) Rivers, and Wailebet Stream. It is found from small, high-falling mountain tributaries to the lower, flat sections of the largest rivers at altitudes between 32 m and 545 m. Apart from the extreme habitat of <italic><tp:taxon-name><tp:taxon-name-part taxon-name-part-type="genus" reg="Papuanatula">P.</tp:taxon-name-part> <tp:taxon-name-part taxon-name-part-type="species" reg="cataracta">cataracta</tp:taxon-name-part></tp:taxon-name></italic> sp. nov., it co-occurs with all <italic><tp:taxon-name><tp:taxon-name-part taxon-name-part-type="genus" reg="Papuanatula">Papuanatula</tp:taxon-name-part></tp:taxon-name></italic> species living in Batanta: <italic><tp:taxon-name><tp:taxon-name-part taxon-name-part-type="genus" reg="Papuanatula">P.</tp:taxon-name-part> <tp:taxon-name-part taxon-name-part-type="species" reg="batantaraja">batantaraja</tp:taxon-name-part></tp:taxon-name></italic> sp. nov., <italic><tp:taxon-name><tp:taxon-name-part taxon-name-part-type="genus" reg="Papuanatula">P.</tp:taxon-name-part> <tp:taxon-name-part taxon-name-part-type="species" reg="cukiclara">cukiclara</tp:taxon-name-part></tp:taxon-name></italic> sp. nov., <italic><tp:taxon-name><tp:taxon-name-part taxon-name-part-type="genus" reg="Papuanatula">P.</tp:taxon-name-part> <tp:taxon-name-part taxon-name-part-type="species" reg="horvathrobi">horvathrobi</tp:taxon-name-part></tp:taxon-name></italic> sp. nov., and <italic><tp:taxon-name><tp:taxon-name-part taxon-name-part-type="genus" reg="Papuanatula">P.</tp:taxon-name-part> <tp:taxon-name-part taxon-name-part-type="species" reg="longabranchias">longabranchias</tp:taxon-name-part></tp:taxon-name></italic> sp. nov.</p></tp:treatment-sec><tp:treatment-sec sec-type="etymology" id="SECID0EGZBI"><title>Etymology.</title><p>The species name <italic><tp:taxon-name><tp:taxon-name-part taxon-name-part-type="genus" reg="Papuanatula"/><tp:taxon-name-part taxon-name-part-type="species" reg="batanlenos">batanlenos</tp:taxon-name-part></tp:taxon-name></italic> refers to the type locality on Batanta island and its belonging to the <italic><tp:taxon-name><tp:taxon-name-part taxon-name-part-type="genus" reg="Papuanatula"/><tp:taxon-name-part taxon-name-part-type="species" reg="lenos">lenos</tp:taxon-name-part></tp:taxon-name></italic> species group.</p></tp:treatment-sec><tp:treatment-sec sec-type="distribution" id="SECID0EA1BI"><title>Distribution.</title><p>New Guinea, Batanta Island (Fig. <xref ref-type="fig" rid="F30">30</xref>).</p><sec sec-type="﻿Key to the species of P. lenos species group from New Guinea (larvae)" id="SECID0EK1BI"><title>﻿Key to the species of <italic><tp:taxon-name><tp:taxon-name-part taxon-name-part-type="genus" reg="Papuanatula">P.</tp:taxon-name-part> <tp:taxon-name-part taxon-name-part-type="species" reg="lenos">lenos</tp:taxon-name-part></tp:taxon-name></italic> species group from New Guinea (larvae)</title><p>Based on <xref ref-type="bibr" rid="B9">Kaltenbach et al. 2025</xref>.</p><table-wrap content-type="key" position="anchor" orientation="portrait"><table id="TID0EBXAG" rules="all"><tbody><tr><td rowspan="1" colspan="1">1</td><td rowspan="1" colspan="1">New Britain; femur anteriorly with large, brown, triangular macula</td><td rowspan="1" colspan="1">
                      <bold>
                        <italic>
                          <tp:taxon-name><tp:taxon-name-part taxon-name-part-type="genus" reg="Papuanatula">P.</tp:taxon-name-part> <tp:taxon-name-part taxon-name-part-type="species" reg="vaisisi">vaisisi</tp:taxon-name-part></tp:taxon-name>
                        </italic>
                      </bold>
                    </td></tr><tr><td rowspan="1" colspan="1">–</td><td rowspan="1" colspan="1">New Guinea; femur anteriorly with macula other than triangular</td><td rowspan="1" colspan="1">
                      <bold>2</bold>
                    </td></tr><tr><td rowspan="1" colspan="1">2(1)</td><td rowspan="1" colspan="1">Femur anteriorly with dark brown, shoe-shaped macula inside large, proximal blank; hypopharynx apically with “paired” tufts of seta-like spines</td><td rowspan="1" colspan="1">
                      <bold>5</bold>
                    </td></tr><tr><td rowspan="1" colspan="1">–</td><td rowspan="1" colspan="1">Femur anteriorly with macula other than shoe-shaped in proximal ½; hypopharynx with usual, unpaired tuft of seta-like spines</td><td rowspan="1" colspan="1">
                      <bold>3</bold>
                    </td></tr><tr><td rowspan="1" colspan="1">3(2)</td><td rowspan="1" colspan="1">Femur anteriorly with brown, hypodermal streak in proximal ½; posterior margin of abdominal terga with heterogenous, sharply pointed denticles</td><td rowspan="1" colspan="1">
                      <bold>
                        <italic>
                          <tp:taxon-name><tp:taxon-name-part taxon-name-part-type="genus" reg="Papuanatula">P.</tp:taxon-name-part> <tp:taxon-name-part taxon-name-part-type="species" reg="zebrata">zebrata</tp:taxon-name-part></tp:taxon-name>
                        </italic>
                      </bold>
                    </td></tr><tr><td rowspan="1" colspan="1">–</td><td rowspan="1" colspan="1">Femur anteriorly with red-brown to dark brown or blackish, oblong to drop-shaped hypodermal marking in mediodistal area; posterior margin of abdominal terga with regular, triangular denticles</td><td rowspan="1" colspan="1">
                      <bold>4</bold>
                    </td></tr><tr><td rowspan="1" colspan="1">4(3)</td><td rowspan="1" colspan="1">Thorax dorsally without distinct markings; femur with row of short, spine-like setae on inner margin; tergalii margin smooth, with short, fine, simple setae</td><td rowspan="1" colspan="1">
                      <bold>
                        <italic>
                          <tp:taxon-name><tp:taxon-name-part taxon-name-part-type="genus" reg="Papuanatula">P.</tp:taxon-name-part> <tp:taxon-name-part taxon-name-part-type="species" reg="lenos">lenos</tp:taxon-name-part></tp:taxon-name>
                        </italic>
                      </bold>
                    </td></tr><tr><td rowspan="1" colspan="1">–</td><td rowspan="1" colspan="1">Pronotum with large, dark brown marking medially on anterior margin, narrow dark brown band along posterior margin of pronotum and anterior margin of mesonotum; femur with many medium, spine-like setae along inner margin; tergalii margin with minute serration and short, fine, simple setae</td><td rowspan="1" colspan="1">
                      <bold>
                        <italic>
                          <tp:taxon-name><tp:taxon-name-part taxon-name-part-type="genus" reg="Papuanatula">P.</tp:taxon-name-part> <tp:taxon-name-part taxon-name-part-type="species" reg="paralenos">paralenos</tp:taxon-name-part></tp:taxon-name>
                        </italic>
                      </bold>
                    </td></tr><tr><td rowspan="1" colspan="1">5(2)</td><td rowspan="1" colspan="1">Abdomen with dark grey-brown, trough-like markings on terga IV, VII, and VIII, laterally with oblique streaks on terga III, V and VI; paracercus with 14–16 segments</td><td rowspan="1" colspan="1">
                      <bold><italic><tp:taxon-name><tp:taxon-name-part taxon-name-part-type="genus" reg="Papuanatula">P.</tp:taxon-name-part> <tp:taxon-name-part taxon-name-part-type="species" reg="batanlenos">batanlenos</tp:taxon-name-part></tp:taxon-name></italic> sp. nov.</bold>
                    </td></tr><tr><td rowspan="1" colspan="1">–</td><td rowspan="1" colspan="1">Abdomen with dark brown, trough-like marking on tergum IV, laterally without distinct oblique streaks; paracercus with 10–12 segments</td><td rowspan="1" colspan="1">
                      <bold>
                        <italic>
                          <tp:taxon-name><tp:taxon-name-part taxon-name-part-type="genus" reg="Papuanatula">P.</tp:taxon-name-part> <tp:taxon-name-part taxon-name-part-type="species" reg="heterochaeta">heterochaeta</tp:taxon-name-part></tp:taxon-name>
                        </italic>
                      </bold>
                    </td></tr></tbody></table></table-wrap></sec></tp:treatment-sec><tp:treatment-sec><!--Section generated to contain objects referenced in tp:taxon-treatment.--><fig id="F29" position="float" orientation="portrait"><object-id xmlns:xlink="http://www.w3.org/1999/xlink" content-type="doi" xlink:type="simple">10.3897/zookeys.1259.168419.figure29</object-id><object-id xmlns:xlink="http://www.w3.org/1999/xlink" content-type="arpha" xlink:type="simple">301F7A02-7A0D-552F-A38B-BE0285DDF37A</object-id><label>Figure 29.</label><caption><p>Habitats: <italic><tp:taxon-name><tp:taxon-name-part taxon-name-part-type="genus" reg="Papuanatula">P.</tp:taxon-name-part> <tp:taxon-name-part taxon-name-part-type="species" reg="batantaraja">batantaraja</tp:taxon-name-part></tp:taxon-name></italic> sp. nov. (a. Type locality, b); <italic><tp:taxon-name><tp:taxon-name-part taxon-name-part-type="genus" reg="Papuanatula">P.</tp:taxon-name-part> <tp:taxon-name-part taxon-name-part-type="species" reg="cukiclara">cukiclara</tp:taxon-name-part></tp:taxon-name></italic> sp. nov. (a, b, d. Type locality); <italic><tp:taxon-name><tp:taxon-name-part taxon-name-part-type="genus" reg="Papuanatula">P.</tp:taxon-name-part> <tp:taxon-name-part taxon-name-part-type="species" reg="cataracta">cataracta</tp:taxon-name-part></tp:taxon-name></italic> sp. nov. (c. type locality); <italic><tp:taxon-name><tp:taxon-name-part taxon-name-part-type="genus" reg="Papuanatula">P.</tp:taxon-name-part> <tp:taxon-name-part taxon-name-part-type="species" reg="batanlenos">batanlenos</tp:taxon-name-part></tp:taxon-name></italic> sp. nov. (a, d. Type locality, e, f); <italic><tp:taxon-name><tp:taxon-name-part taxon-name-part-type="genus" reg="Papuanatula">P.</tp:taxon-name-part> <tp:taxon-name-part taxon-name-part-type="species" reg="horvathrobi">horvathrobi</tp:taxon-name-part></tp:taxon-name></italic> sp. nov. (e); <italic><tp:taxon-name><tp:taxon-name-part taxon-name-part-type="genus" reg="Papuanatula">P.</tp:taxon-name-part> <tp:taxon-name-part taxon-name-part-type="species" reg="longabranchias">longabranchias</tp:taxon-name-part></tp:taxon-name></italic> sp. nov. (d. Type locality, f).</p></caption><graphic xmlns:xlink="http://www.w3.org/1999/xlink" xlink:href="zookeys-1259-001_article-168419__-g029.jpg" position="float" orientation="portrait" xlink:type="simple" id="oo_1460660.jpg"><uri content-type="original_file" xlink:type="simple">https://binary.pensoft.net/fig/1460660</uri></graphic></fig><fig id="F30" position="float" orientation="portrait"><object-id xmlns:xlink="http://www.w3.org/1999/xlink" content-type="doi" xlink:type="simple">10.3897/zookeys.1259.168419.figure30</object-id><object-id xmlns:xlink="http://www.w3.org/1999/xlink" content-type="arpha" xlink:type="simple">1D8E6EE6-8BF0-5805-BB89-D0574493FCBC</object-id><label>Figure 30.</label><caption><p>Distribution of <italic><tp:taxon-name><tp:taxon-name-part taxon-name-part-type="genus" reg="Papuanatula">Papuanatula</tp:taxon-name-part></tp:taxon-name></italic> species: yellow dots: known species (<xref ref-type="bibr" rid="B9">Kaltenbach et al. 2025</xref>); orange dot: <italic><tp:taxon-name><tp:taxon-name-part taxon-name-part-type="genus" reg="Papuanatula">Papuanatula</tp:taxon-name-part> <tp:taxon-name-part taxon-name-part-type="species" reg="arfak">arfak</tp:taxon-name-part></tp:taxon-name></italic> sp. nov. (present study); red dots: species from Batanta – <italic><tp:taxon-name><tp:taxon-name-part taxon-name-part-type="genus" reg="Papuanatula">P.</tp:taxon-name-part> <tp:taxon-name-part taxon-name-part-type="species" reg="batantaraja">batantaraja</tp:taxon-name-part></tp:taxon-name></italic> sp. nov., <italic><tp:taxon-name><tp:taxon-name-part taxon-name-part-type="genus" reg="Papuanatula">P.</tp:taxon-name-part> <tp:taxon-name-part taxon-name-part-type="species" reg="cukiclara">cukiclara</tp:taxon-name-part></tp:taxon-name></italic> sp. nov., <italic><tp:taxon-name><tp:taxon-name-part taxon-name-part-type="genus" reg="Papuanatula">P.</tp:taxon-name-part> <tp:taxon-name-part taxon-name-part-type="species" reg="cataracta">cataracta</tp:taxon-name-part></tp:taxon-name></italic> sp. nov., <italic><tp:taxon-name><tp:taxon-name-part taxon-name-part-type="genus" reg="Papuanatula">P.</tp:taxon-name-part> <tp:taxon-name-part taxon-name-part-type="species" reg="batanlenos">batanlenos</tp:taxon-name-part></tp:taxon-name></italic> sp. nov., <italic><tp:taxon-name><tp:taxon-name-part taxon-name-part-type="genus" reg="Papuanatula">P.</tp:taxon-name-part> <tp:taxon-name-part taxon-name-part-type="species" reg="horvathrobi">horvathrobi</tp:taxon-name-part></tp:taxon-name></italic> sp. nov., <italic><tp:taxon-name><tp:taxon-name-part taxon-name-part-type="genus" reg="Papuanatula">P.</tp:taxon-name-part> <tp:taxon-name-part taxon-name-part-type="species" reg="longabranchias">longabranchias</tp:taxon-name-part></tp:taxon-name></italic> sp. nov. (present study).</p></caption><graphic xmlns:xlink="http://www.w3.org/1999/xlink" xlink:href="zookeys-1259-001_article-168419__-g030.jpg" position="float" orientation="portrait" xlink:type="simple" id="oo_1460661.jpg"><uri content-type="original_file" xlink:type="simple">https://binary.pensoft.net/fig/1460661</uri></graphic></fig></tp:treatment-sec><ref-list><ref id="B9"><mixed-citation xmlns:xlink="http://www.w3.org/1999/xlink" xlink:type="simple"><person-group><name name-style="western"><surname>Kaltenbach</surname><given-names>T</given-names></name><name name-style="western"><surname>Kluge</surname><given-names>NJ</given-names></name><name name-style="western"><surname>Gattolliat</surname><given-names>J-L</given-names></name></person-group> (<year>2025</year>) <article-title>Redescription of <italic><tp:taxon-name><tp:taxon-name-part taxon-name-part-type="genus">Papuanatula</tp:taxon-name-part></tp:taxon-name></italic> Lugo-Ortiz &amp; McCafferty (<tp:taxon-name><tp:taxon-name-part taxon-name-part-type="order">Ephemeroptera</tp:taxon-name-part></tp:taxon-name>, <tp:taxon-name><tp:taxon-name-part taxon-name-part-type="family">Baetidae</tp:taxon-name-part></tp:taxon-name>), with description of a new subgenus and 20 new species.</article-title><source>ZooKeys</source><volume>1227</volume>: <fpage>159</fpage>–<lpage>347</lpage>. <ext-link xlink:href="10.3897/zookeys.1227.138100" ext-link-type="doi" xlink:type="simple">https://doi.org/10.3897/zookeys.1227.138100</ext-link></mixed-citation></ref></ref-list></tp:taxon-treatment>
