# Supplementary material for: ﻿New species of Papuanatula Lugo-Ortiz & McCafferty, 1999 from New Guinea (Ephemeroptera, Baetidae) with focus on Batanta Island
Source: Zookeys. 2025 Nov 10;1259:1–55. doi: 10.3897/zookeys.1259.168419 (PMC12624355; doi:10.3897/zookeys.1259.168419)
Supplement: XML Treatment for Papuanatula (Papuafiliola) horvathrobi [file zookeys.1259.168419-treatment8.xml]

<!DOCTYPE tp:taxon-treatment
  PUBLIC "-//TaxonX//DTD Taxonomic Treatment Publishing DTD v0 20100105//EN" "tax-treatment-NSO.dtd">
<tp:taxon-treatment xmlns:tp="http://www.plazi.org/taxpub"><tp:treatment-meta><kwd-group><label>Taxon classification</label><kwd>
              <named-content content-type="kingdom">Animalia</named-content>
            </kwd><kwd>
              <named-content content-type="order">Ephemeroptera</named-content>
            </kwd><kwd>
              <named-content content-type="family">Baetidae</named-content>
            </kwd></kwd-group><mixed-citation publication-type="journal"><person-group><name><surname>Kaltenbach</surname><given-names>Thomas</given-names></name><name><surname>Kovács</surname><given-names>Tibor</given-names></name><name><surname>Gattolliat</surname><given-names>Jean-Luc</given-names></name></person-group><article-title>﻿New species of <italic><tp:taxon-name><tp:taxon-name-part taxon-name-part-type="genus" reg="Papuanatula">Papuanatula</tp:taxon-name-part></tp:taxon-name></italic> Lugo-Ortiz &amp; McCafferty, 1999 from New Guinea (<tp:taxon-name><tp:taxon-name-part taxon-name-part-type="order">Ephemeroptera</tp:taxon-name-part></tp:taxon-name>, <tp:taxon-name><tp:taxon-name-part taxon-name-part-type="family">Baetidae</tp:taxon-name-part></tp:taxon-name>) with focus on Batanta Island</article-title><source>Zookeys</source><day>10</day><month>11</month><year>2025</year><volume>1259</volume><fpage>1</fpage><lpage>55</lpage><pub-id pub-id-type="doi">10.3897/zookeys.1259.168419</pub-id></mixed-citation></tp:treatment-meta><tp:nomenclature><label>﻿</label><tp:taxon-name><object-id xmlns:xlink="http://www.w3.org/1999/xlink" content-type="arpha" xlink:type="simple">A884DA10-6BD1-50DA-ABC5-47E8FAF2D79D</object-id>
            <tp:taxon-name-part taxon-name-part-type="genus" reg="Papuanatula">Papuanatula</tp:taxon-name-part> (<tp:taxon-name-part taxon-name-part-type="subgenus" reg="Papuafiliola">Papuafiliola</tp:taxon-name-part>) <tp:taxon-name-part taxon-name-part-type="species" reg="horvathrobi">horvathrobi</tp:taxon-name-part><object-id xmlns:xlink="http://www.w3.org/1999/xlink" content-type="zoobank" xlink:type="simple">https://zoobank.org/CBB57F98-CF73-43AE-AD47-58D6D1D8F031</object-id></tp:taxon-name><tp:taxon-authority>Kovács, Kaltenbach &amp; Gattolliat</tp:taxon-authority><tp:taxon-status xmlns:xlink="http://www.w3.org/1999/xlink" xlink:type="simple">sp. nov.</tp:taxon-status><xref ref-type="fig" rid="F20">Figs 20</xref><xref ref-type="fig" rid="F21">, 21</xref><xref ref-type="fig" rid="F22">, 22</xref></tp:nomenclature><tp:treatment-sec sec-type="type material" id="SECID0EUGCI"><title>Type material.</title><p><bold><italic>Holotype</italic>.</bold> Indonesia • larva; West Papua, Batanta Island, Waibin River; between <named-content xmlns:xlink="http://www.w3.org/1999/xlink" content-type="dwc:verbatimCoordinates" xlink:type="simple"><named-content content-type="geo-json" specific-use="{&#34;type&#34;:&#34;Point&#34;,&#34;coordinates&#34;:[130.765833,-0.822500]}" id="NCID0ECHCI" xlink:type="simple">00°49'21"S, 130°45'57"E</named-content></named-content> and <named-content xmlns:xlink="http://www.w3.org/1999/xlink" content-type="dwc:verbatimCoordinates" xlink:type="simple"><named-content content-type="geo-json" specific-use="{&#34;type&#34;:&#34;Point&#34;,&#34;coordinates&#34;:[130.756944,-0.833889]}" id="NCID0EKHCI" xlink:type="simple">00°50'02"S, 130°45'25"E</named-content></named-content>; 20 m–45 m; 05.ii.2024; leg. T. Kovács; on slide; GBIFCH00975876; 2024-9, EPHTYP-16; <abbrev xmlns:xlink="http://www.w3.org/1999/xlink" xlink:title="Mátra Museum of the Hungarian Natural History Museum of the Hungarian National Museum Public Collection Centre" id="ABBRID0EPHCI" xlink:type="simple">MM</abbrev>. <bold><italic>Paratypes</italic>.</bold> 1 larva; same data as holotype; on slide; GBIFCH00975913; <abbrev xmlns:xlink="http://www.w3.org/1999/xlink" xlink:title="Naturéum, Muséum cantonal des Sciences Naturelles, Lausanne" id="ABBRID0EXHCI" xlink:type="simple">MZL</abbrev> • 1 larva; West Papua, Batanta Island, Warai Stream; between <named-content xmlns:xlink="http://www.w3.org/1999/xlink" content-type="dwc:verbatimCoordinates" xlink:type="simple"><named-content content-type="geo-json" specific-use="{&#34;type&#34;:&#34;Point&#34;,&#34;coordinates&#34;:[130.587222,-0.847500]}" id="NCID0E5HCI" xlink:type="simple">00°50'51"S, 130°35'14"E</named-content></named-content> and <named-content xmlns:xlink="http://www.w3.org/1999/xlink" content-type="dwc:verbatimCoordinates" xlink:type="simple"><named-content content-type="geo-json" specific-use="{&#34;type&#34;:&#34;Point&#34;,&#34;coordinates&#34;:[130.588889,-0.853333]}" id="NCID0EGICI" xlink:type="simple">00°51'12"S, 130°35'20"E</named-content></named-content>; 225 m–315 m; 21.ii.2024; leg. T. Kovács; on slide; GBIFCH00975877; <abbrev xmlns:xlink="http://www.w3.org/1999/xlink" xlink:title="Naturéum, Muséum cantonal des Sciences Naturelles, Lausanne" id="ABBRID0ELICI" xlink:type="simple">MZL</abbrev> • West Papua, Batanta Island, Waridor River (shallow, rocky, fast-flowing); <named-content xmlns:xlink="http://www.w3.org/1999/xlink" content-type="dwc:verbatimCoordinates" xlink:type="simple"><named-content content-type="geo-json" specific-use="{&#34;type&#34;:&#34;Point&#34;,&#34;coordinates&#34;:[130.525000,-0.868333]}" id="NCID0ESICI" xlink:type="simple">00°52'06"S, 130°31'30"E</named-content></named-content>; 32 m; 14.ii.2025; leg. T. Kovács; 4 in alcohol; GBIFCH01582003; <abbrev xmlns:xlink="http://www.w3.org/1999/xlink" xlink:title="Naturéum, Muséum cantonal des Sciences Naturelles, Lausanne" id="ABBRID0EXICI" xlink:type="simple">MZL</abbrev>; 12 in alcohol; 2025-12, EPHTYP-17; <abbrev xmlns:xlink="http://www.w3.org/1999/xlink" xlink:title="Mátra Museum of the Hungarian Natural History Museum of the Hungarian National Museum Public Collection Centre" id="ABBRID0E2ICI" xlink:type="simple">MM</abbrev>.</p></tp:treatment-sec><tp:treatment-sec sec-type="diagnosis" id="SECID0E6ICI"><title>Diagnosis.</title><p><bold>Larva.</bold> The following combination of characters distinguishes <italic><tp:taxon-name><tp:taxon-name-part taxon-name-part-type="genus" reg="Papuanatula">P.</tp:taxon-name-part> <tp:taxon-name-part taxon-name-part-type="species" reg="horvathrobi">horvathrobi</tp:taxon-name-part></tp:taxon-name></italic> sp. nov. from other species of <tp:taxon-name><tp:taxon-name-part taxon-name-part-type="genus" reg="Papuanatula">Papuanatula</tp:taxon-name-part> (<tp:taxon-name-part taxon-name-part-type="subgenus" reg="Papuafiliola">Papuafiliola</tp:taxon-name-part>)</tp:taxon-name>: thorax and abdomen dorsally without protuberances; femur with large blank in posterior ⅔; femur and abdomen without brown hypodermal maculae; tergalii oblong; paracercus with 15 segments.</p></tp:treatment-sec><tp:treatment-sec sec-type="description" id="SECID0E4JCI"><title>Description.</title><p><bold><italic>Larva</italic></bold> (Fig. <xref ref-type="fig" rid="F20">20</xref>–<xref ref-type="fig" rid="F22">22</xref>). Body length ~ 3.0 mm, cerci ~ 1.4× body length.</p><fig id="F20" position="float" orientation="portrait"><object-id xmlns:xlink="http://www.w3.org/1999/xlink" content-type="doi" xlink:type="simple">10.3897/zookeys.1259.168419.figure20</object-id><object-id xmlns:xlink="http://www.w3.org/1999/xlink" content-type="arpha" xlink:type="simple">5E7695F7-1265-582C-88D8-A8D464E8F36C</object-id><label>Figure 20.</label><caption><p><tp:taxon-name><tp:taxon-name-part taxon-name-part-type="genus" reg="Papuanatula">Papuanatula</tp:taxon-name-part> (<tp:taxon-name-part taxon-name-part-type="subgenus" reg="Papuafiliola">Papuafiliola</tp:taxon-name-part>) <tp:taxon-name-part taxon-name-part-type="species" reg="horvathrobi">horvathrobi</tp:taxon-name-part></tp:taxon-name> sp. nov., larva, habitus. a. Dorsal view; b. Lateral view; c. Ventral view. Scale bars: 1 mm.</p></caption><graphic xmlns:xlink="http://www.w3.org/1999/xlink" xlink:href="zookeys-1259-001_article-168419__-g020.jpg" position="float" orientation="portrait" xlink:type="simple" id="oo_1460651.jpg"><uri content-type="original_file" xlink:type="simple">https://binary.pensoft.net/fig/1460651</uri></graphic></fig><fig id="F21" position="float" orientation="portrait"><object-id xmlns:xlink="http://www.w3.org/1999/xlink" content-type="doi" xlink:type="simple">10.3897/zookeys.1259.168419.figure21</object-id><object-id xmlns:xlink="http://www.w3.org/1999/xlink" content-type="arpha" xlink:type="simple">FA23EF21-0293-58E0-971B-1E1CE7B15A97</object-id><label>Figure 21.</label><caption><p><tp:taxon-name><tp:taxon-name-part taxon-name-part-type="genus" reg="Papuanatula">Papuanatula</tp:taxon-name-part> (<tp:taxon-name-part taxon-name-part-type="subgenus" reg="Papuafiliola">Papuafiliola</tp:taxon-name-part>) <tp:taxon-name-part taxon-name-part-type="species" reg="horvathrobi">horvathrobi</tp:taxon-name-part></tp:taxon-name> sp. nov., larva. a. Labrum; b. Labrum, submarginal arc of setae; c. Left mandible; d. Right mandible; e. Labium; f. Hypopharynx and superlinguae; g. Maxilla; h, i. Tergalius V; j. Head. Scale bars: 50 µm (j), 20 µm (c–h), 10 µm (a, b, i).</p></caption><graphic xmlns:xlink="http://www.w3.org/1999/xlink" xlink:href="zookeys-1259-001_article-168419__-g021.jpg" position="float" orientation="portrait" xlink:type="simple" id="oo_1460652.jpg"><uri content-type="original_file" xlink:type="simple">https://binary.pensoft.net/fig/1460652</uri></graphic></fig><fig id="F22" position="float" orientation="portrait"><object-id xmlns:xlink="http://www.w3.org/1999/xlink" content-type="doi" xlink:type="simple">10.3897/zookeys.1259.168419.figure22</object-id><object-id xmlns:xlink="http://www.w3.org/1999/xlink" content-type="arpha" xlink:type="simple">B295A894-7F3B-5720-AE9C-8C7B2D957AB5</object-id><label>Figure 22.</label><caption><p><tp:taxon-name><tp:taxon-name-part taxon-name-part-type="genus" reg="Papuanatula">Papuanatula</tp:taxon-name-part> (<tp:taxon-name-part taxon-name-part-type="subgenus" reg="Papuafiliola">Papuafiliola</tp:taxon-name-part>) <tp:taxon-name-part taxon-name-part-type="species" reg="horvathrobi">horvathrobi</tp:taxon-name-part></tp:taxon-name> sp. nov., larva. a. Hind leg; b. Hind femur, outer margin; c. Hind tibia, anterior surface; d. Hind tarsus, outer margin; e. Abdomen; f. Abdominal terga; g. Paraproct and developing subimaginal gonostylus; h. Paracercus; i. Cercus; j. Abdominal tergum IV, surface. Scale bars: 100 µm (e), 50 µm (a), 20 µm (h), 10 µm (b–d, f, g, i).</p></caption><graphic xmlns:xlink="http://www.w3.org/1999/xlink" xlink:href="zookeys-1259-001_article-168419__-g022.jpg" position="float" orientation="portrait" xlink:type="simple" id="oo_1460653.jpg"><uri content-type="original_file" xlink:type="simple">https://binary.pensoft.net/fig/1460653</uri></graphic></fig><p><bold><italic>Cuticular coloration</italic></bold> (Figs <xref ref-type="fig" rid="F20">20a, b</xref>, <xref ref-type="fig" rid="F22">22a</xref>). Head, thorax, and abdomen dorsally brown. Head, thorax and abdomen ventrally beige. Legs brown, femur with large blank in posterior ⅔, and distally with small blank area. Caudalii light brown.</p><p><bold><italic>Hypodermal coloration</italic></bold> (Fig. <xref ref-type="fig" rid="F20">20a, b</xref>). Head, thorax, abdomen, and legs without hypodermal markings.</p><p><bold><italic>Head</italic>. <italic>Antenna</italic>.</bold> Length ~ 2.5× head length. Otherwise, as typical for the subgenus.</p><p><bold><italic>Developing turbinate eyes in last instar male larva</italic></bold> (Figs <xref ref-type="fig" rid="F20">20a</xref>, <xref ref-type="fig" rid="F21">21j</xref>) large, roundish, with some distance to each other.</p><p><bold><italic>Labrum</italic></bold> (Fig. <xref ref-type="fig" rid="F21">21a, b</xref>). Length 0.6× maximal width. With reduced, submarginal arc of three long, simple setae. Otherwise, as typical for subgenus.</p><p><bold><italic>Right mandible</italic></bold> (Fig. <xref ref-type="fig" rid="F21">21d</xref>). Incisor with five denticles; kinetodontium with three denticles, inner lateral margin with row of small denticles, becoming smaller and finer toward base, and with row of short, fine setae; margin between prostheca and mola slightly convex, with few minute denticles. Otherwise, as typical for subgenus.</p><p><bold><italic>Left mandible</italic></bold> (Fig. <xref ref-type="fig" rid="F21">21c</xref>). Incisor with five denticles, kinetodontium with three denticles; margin between prostheca and subtriangular process straight, with minute denticles. Otherwise, as typical for subgenus.</p><p><bold><italic>Hypopharynx</italic></bold> (Fig. <xref ref-type="fig" rid="F21">21f</xref>) with well-developed tuft of long, spine-like setae. Otherwise, as typical for the genus.</p><p><bold><italic>Maxilla</italic></bold> (Fig. <xref ref-type="fig" rid="F21">21g</xref>). Maxillary palp slightly longer than galea-lacinia; segment I 1.4× length of segment II. Otherwise, as typical for the genus.</p><p><bold><italic>Labium</italic></bold> (Fig. <xref ref-type="fig" rid="F21">21e</xref>) Paraglossa dorsally with three spine-like setae near inner, distolateral margin. Labial palp with segment I 0.7× length of segments II and III combined. Segment II with narrow thumb-like distomedial protuberance, slightly bent distad, dorsally with one spine-like seta near outer, distolateral margin. Segment III oblique conical, apically rounded, approx. as long as segment II. Otherwise, as typical for the genus.</p><p><bold><italic>Thorax</italic>. <italic>Sterna</italic></bold> without protuberances.</p><p><bold><italic>Terga</italic>.</bold> Without long setae on midline; without protuberance.</p><p><bold><italic>Legs</italic></bold> (Fig. <xref ref-type="fig" rid="F22">22a–d</xref>). Ratio of leg segments: fore leg 1.1:1.0:0.3:0.1, middle leg 1.2:1.0:0.3:0.1 and hind leg 1.5:1.0:0.4:0.2. <bold><italic>Femur</italic></bold>. Length ~ 3× maximum width. Surface of brown areas with minute denticles. <bold><italic>Tarsus</italic>.</bold> With regular row of medium, apically rounded setae along outer margin. <bold><italic>Claw</italic></bold> with one row of 11 denticles; one posterior seta. Otherwise, as typical for subgenus.</p><p><bold><italic>Abdomen</italic>. <italic>Terga</italic></bold> (Fig. <xref ref-type="fig" rid="F22">22e, f, j</xref>). Abdominal terga without long setae on midline; abdominal terga without median or submedian elevations or protuberances; surface with minute denticles. Posterior margins of abdominal terga: I smooth, without denticles, II–IX with very small, triangular denticles.</p><p><bold><italic>Tergalii</italic></bold> (Fig. <xref ref-type="fig" rid="F21">21h, i</xref>). Present on terga II–VII, oblong; tracheation well-developed, pigmentation not reaching margins. Each tergalius with anal rib longer than costal rib; ribs with minute, irregularly situated denticles on dorsal side. Tergalius II as long as terga III and ⅔ IV combined, tergalius IV as long as terga V and ⅔ VI combined, tergalius VII as long as terga VIII and ⅔ IX combined.</p><p><bold><italic>Paraproct</italic></bold> (Fig. <xref ref-type="fig" rid="F22">22g</xref>) without posterior prolongation. Posterior margin with small denticles.</p><p><bold><italic>Caudalii</italic></bold> (Fig. <xref ref-type="fig" rid="F22">22h, i</xref>). Cerci without swimming setae. Paracercus with 15 segments.</p><p><bold><italic>Pose of subimaginal gonostyli under larval cuticle</italic></bold> unknown.</p><p><bold>Subimago.</bold> Unknown.</p><p><bold>Imago.</bold> Unknown.</p><p><bold>Egg</bold>. Unknown.</p></tp:treatment-sec><tp:treatment-sec sec-type="Biological aspects" id="SECID0EZTCI"><title>Biological aspects.</title><p>The species is known from three watercourses in the northern part of Batanta (Waibin River (type locality), Waridor River, and Warai Stream), at altitudes from 20–315 m. The largest numbers were collected at a ford of the Waridor River at an altitude of 32 m (Fig. <xref ref-type="fig" rid="F29">29e</xref>), where <italic><tp:taxon-name><tp:taxon-name-part taxon-name-part-type="genus" reg="Papuanatula">P.</tp:taxon-name-part> <tp:taxon-name-part taxon-name-part-type="species" reg="batanlenos">batanlenos</tp:taxon-name-part></tp:taxon-name></italic> sp. nov., was also present in large numbers.</p></tp:treatment-sec><tp:treatment-sec sec-type="etymology" id="SECID0EOUCI"><title>Etymology.</title><p>The new species is dedicated to Róbert Horváth, a Hungarian ornithologist, who initiated and organized the Hungarian research program on Biodiversity in Batanta in 2010. Since then, he gave continuous support in various aspects of the ten research trips conducted to date.</p></tp:treatment-sec><tp:treatment-sec sec-type="distribution" id="SECID0ETUCI"><title>Distribution.</title><p>New Guinea, Batanta Island (Fig. <xref ref-type="fig" rid="F30">30</xref>).</p></tp:treatment-sec><tp:treatment-sec><!--Section generated to contain objects referenced in tp:taxon-treatment.--><fig id="F29" position="float" orientation="portrait"><object-id xmlns:xlink="http://www.w3.org/1999/xlink" content-type="doi" xlink:type="simple">10.3897/zookeys.1259.168419.figure29</object-id><object-id xmlns:xlink="http://www.w3.org/1999/xlink" content-type="arpha" xlink:type="simple">301F7A02-7A0D-552F-A38B-BE0285DDF37A</object-id><label>Figure 29.</label><caption><p>Habitats: <italic><tp:taxon-name><tp:taxon-name-part taxon-name-part-type="genus" reg="Papuanatula">P.</tp:taxon-name-part> <tp:taxon-name-part taxon-name-part-type="species" reg="batantaraja">batantaraja</tp:taxon-name-part></tp:taxon-name></italic> sp. nov. (a. Type locality, b); <italic><tp:taxon-name><tp:taxon-name-part taxon-name-part-type="genus" reg="Papuanatula">P.</tp:taxon-name-part> <tp:taxon-name-part taxon-name-part-type="species" reg="cukiclara">cukiclara</tp:taxon-name-part></tp:taxon-name></italic> sp. nov. (a, b, d. Type locality); <italic><tp:taxon-name><tp:taxon-name-part taxon-name-part-type="genus" reg="Papuanatula">P.</tp:taxon-name-part> <tp:taxon-name-part taxon-name-part-type="species" reg="cataracta">cataracta</tp:taxon-name-part></tp:taxon-name></italic> sp. nov. (c. type locality); <italic><tp:taxon-name><tp:taxon-name-part taxon-name-part-type="genus" reg="Papuanatula">P.</tp:taxon-name-part> <tp:taxon-name-part taxon-name-part-type="species" reg="batanlenos">batanlenos</tp:taxon-name-part></tp:taxon-name></italic> sp. nov. (a, d. Type locality, e, f); <italic><tp:taxon-name><tp:taxon-name-part taxon-name-part-type="genus" reg="Papuanatula">P.</tp:taxon-name-part> <tp:taxon-name-part taxon-name-part-type="species" reg="horvathrobi">horvathrobi</tp:taxon-name-part></tp:taxon-name></italic> sp. nov. (e); <italic><tp:taxon-name><tp:taxon-name-part taxon-name-part-type="genus" reg="Papuanatula">P.</tp:taxon-name-part> <tp:taxon-name-part taxon-name-part-type="species" reg="longabranchias">longabranchias</tp:taxon-name-part></tp:taxon-name></italic> sp. nov. (d. Type locality, f).</p></caption><graphic xmlns:xlink="http://www.w3.org/1999/xlink" xlink:href="zookeys-1259-001_article-168419__-g029.jpg" position="float" orientation="portrait" xlink:type="simple" id="oo_1460660.jpg"><uri content-type="original_file" xlink:type="simple">https://binary.pensoft.net/fig/1460660</uri></graphic></fig><fig id="F30" position="float" orientation="portrait"><object-id xmlns:xlink="http://www.w3.org/1999/xlink" content-type="doi" xlink:type="simple">10.3897/zookeys.1259.168419.figure30</object-id><object-id xmlns:xlink="http://www.w3.org/1999/xlink" content-type="arpha" xlink:type="simple">1D8E6EE6-8BF0-5805-BB89-D0574493FCBC</object-id><label>Figure 30.</label><caption><p>Distribution of <italic><tp:taxon-name><tp:taxon-name-part taxon-name-part-type="genus" reg="Papuanatula">Papuanatula</tp:taxon-name-part></tp:taxon-name></italic> species: yellow dots: known species (<xref ref-type="bibr" rid="B9">Kaltenbach et al. 2025</xref>); orange dot: <italic><tp:taxon-name><tp:taxon-name-part taxon-name-part-type="genus" reg="Papuanatula">Papuanatula</tp:taxon-name-part> <tp:taxon-name-part taxon-name-part-type="species" reg="arfak">arfak</tp:taxon-name-part></tp:taxon-name></italic> sp. nov. (present study); red dots: species from Batanta – <italic><tp:taxon-name><tp:taxon-name-part taxon-name-part-type="genus" reg="Papuanatula">P.</tp:taxon-name-part> <tp:taxon-name-part taxon-name-part-type="species" reg="batantaraja">batantaraja</tp:taxon-name-part></tp:taxon-name></italic> sp. nov., <italic><tp:taxon-name><tp:taxon-name-part taxon-name-part-type="genus" reg="Papuanatula">P.</tp:taxon-name-part> <tp:taxon-name-part taxon-name-part-type="species" reg="cukiclara">cukiclara</tp:taxon-name-part></tp:taxon-name></italic> sp. nov., <italic><tp:taxon-name><tp:taxon-name-part taxon-name-part-type="genus" reg="Papuanatula">P.</tp:taxon-name-part> <tp:taxon-name-part taxon-name-part-type="species" reg="cataracta">cataracta</tp:taxon-name-part></tp:taxon-name></italic> sp. nov., <italic><tp:taxon-name><tp:taxon-name-part taxon-name-part-type="genus" reg="Papuanatula">P.</tp:taxon-name-part> <tp:taxon-name-part taxon-name-part-type="species" reg="batanlenos">batanlenos</tp:taxon-name-part></tp:taxon-name></italic> sp. nov., <italic><tp:taxon-name><tp:taxon-name-part taxon-name-part-type="genus" reg="Papuanatula">P.</tp:taxon-name-part> <tp:taxon-name-part taxon-name-part-type="species" reg="horvathrobi">horvathrobi</tp:taxon-name-part></tp:taxon-name></italic> sp. nov., <italic><tp:taxon-name><tp:taxon-name-part taxon-name-part-type="genus" reg="Papuanatula">P.</tp:taxon-name-part> <tp:taxon-name-part taxon-name-part-type="species" reg="longabranchias">longabranchias</tp:taxon-name-part></tp:taxon-name></italic> sp. nov. (present study).</p></caption><graphic xmlns:xlink="http://www.w3.org/1999/xlink" xlink:href="zookeys-1259-001_article-168419__-g030.jpg" position="float" orientation="portrait" xlink:type="simple" id="oo_1460661.jpg"><uri content-type="original_file" xlink:type="simple">https://binary.pensoft.net/fig/1460661</uri></graphic></fig></tp:treatment-sec><ref-list><ref id="B9"><mixed-citation xmlns:xlink="http://www.w3.org/1999/xlink" xlink:type="simple"><person-group><name name-style="western"><surname>Kaltenbach</surname><given-names>T</given-names></name><name name-style="western"><surname>Kluge</surname><given-names>NJ</given-names></name><name name-style="western"><surname>Gattolliat</surname><given-names>J-L</given-names></name></person-group> (<year>2025</year>) <article-title>Redescription of <italic><tp:taxon-name><tp:taxon-name-part taxon-name-part-type="genus">Papuanatula</tp:taxon-name-part></tp:taxon-name></italic> Lugo-Ortiz &amp; McCafferty (<tp:taxon-name><tp:taxon-name-part taxon-name-part-type="order">Ephemeroptera</tp:taxon-name-part></tp:taxon-name>, <tp:taxon-name><tp:taxon-name-part taxon-name-part-type="family">Baetidae</tp:taxon-name-part></tp:taxon-name>), with description of a new subgenus and 20 new species.</article-title><source>ZooKeys</source><volume>1227</volume>: <fpage>159</fpage>–<lpage>347</lpage>. <ext-link xlink:href="10.3897/zookeys.1227.138100" ext-link-type="doi" xlink:type="simple">https://doi.org/10.3897/zookeys.1227.138100</ext-link></mixed-citation></ref></ref-list></tp:taxon-treatment>
