# Supplementary material for: ﻿New species of Papuanatula Lugo-Ortiz & McCafferty, 1999 from New Guinea (Ephemeroptera, Baetidae) with focus on Batanta Island
Source: Zookeys. 2025 Nov 10;1259:1–55. doi: 10.3897/zookeys.1259.168419 (PMC12624355; doi:10.3897/zookeys.1259.168419)
Supplement: XML Treatment for Papuanatula (Papuafiliola) longabranchias [file zookeys.1259.168419-treatment9.xml]

<!DOCTYPE tp:taxon-treatment
  PUBLIC "-//TaxonX//DTD Taxonomic Treatment Publishing DTD v0 20100105//EN" "tax-treatment-NSO.dtd">
<tp:taxon-treatment xmlns:tp="http://www.plazi.org/taxpub"><tp:treatment-meta><kwd-group><label>Taxon classification</label><kwd>
              <named-content content-type="kingdom">Animalia</named-content>
            </kwd><kwd>
              <named-content content-type="order">Ephemeroptera</named-content>
            </kwd><kwd>
              <named-content content-type="family">Baetidae</named-content>
            </kwd></kwd-group><mixed-citation publication-type="journal"><person-group><name><surname>Kaltenbach</surname><given-names>Thomas</given-names></name><name><surname>Kovács</surname><given-names>Tibor</given-names></name><name><surname>Gattolliat</surname><given-names>Jean-Luc</given-names></name></person-group><article-title>﻿New species of <italic><tp:taxon-name><tp:taxon-name-part taxon-name-part-type="genus" reg="Papuanatula">Papuanatula</tp:taxon-name-part></tp:taxon-name></italic> Lugo-Ortiz &amp; McCafferty, 1999 from New Guinea (<tp:taxon-name><tp:taxon-name-part taxon-name-part-type="order">Ephemeroptera</tp:taxon-name-part></tp:taxon-name>, <tp:taxon-name><tp:taxon-name-part taxon-name-part-type="family">Baetidae</tp:taxon-name-part></tp:taxon-name>) with focus on Batanta Island</article-title><source>Zookeys</source><day>10</day><month>11</month><year>2025</year><volume>1259</volume><fpage>1</fpage><lpage>55</lpage><pub-id pub-id-type="doi">10.3897/zookeys.1259.168419</pub-id></mixed-citation></tp:treatment-meta><tp:nomenclature><label>﻿</label><tp:taxon-name><object-id xmlns:xlink="http://www.w3.org/1999/xlink" content-type="arpha" xlink:type="simple">993AB681-5BE7-5EF5-92FC-ECA16C6A659C</object-id>
            <tp:taxon-name-part taxon-name-part-type="genus" reg="Papuanatula">Papuanatula</tp:taxon-name-part> (<tp:taxon-name-part taxon-name-part-type="subgenus" reg="Papuafiliola">Papuafiliola</tp:taxon-name-part>) <tp:taxon-name-part taxon-name-part-type="species" reg="longabranchias">longabranchias</tp:taxon-name-part><object-id xmlns:xlink="http://www.w3.org/1999/xlink" content-type="zoobank" xlink:type="simple">https://zoobank.org/0AB4B115-0A8E-4B40-AF33-6997824F06C5</object-id></tp:taxon-name><tp:taxon-authority>Kaltenbach, Kovács &amp; Gattolliat</tp:taxon-authority><tp:taxon-status xmlns:xlink="http://www.w3.org/1999/xlink" xlink:type="simple">sp. nov.</tp:taxon-status><xref ref-type="fig" rid="F23">Figs 23</xref><xref ref-type="fig" rid="F24">, 24</xref><xref ref-type="fig" rid="F25">, 25</xref><xref ref-type="fig" rid="F26">, 26</xref><xref ref-type="fig" rid="F27">, 27</xref></tp:nomenclature><tp:treatment-sec sec-type="type material" id="SECID0E4WCI"><title>Type material.</title><p><bold><italic>Holotype</italic>.</bold> Indonesia • larva; West Papua, Batanta Island, Kalijakut River; <named-content xmlns:xlink="http://www.w3.org/1999/xlink" content-type="dwc:verbatimCoordinates" xlink:type="simple"><named-content content-type="geo-json" specific-use="{&#34;type&#34;:&#34;Point&#34;,&#34;coordinates&#34;:[130.631111,-0.874167]}" id="NCID0ELXCI" xlink:type="simple">00°52'27"S, 130°37'52"E</named-content></named-content>; 420 m; 09.ii.2024; leg. T. Kovács; on slide; GBIFCH00975882; 2024-12, EPHTYP-18; <abbrev xmlns:xlink="http://www.w3.org/1999/xlink" xlink:title="Mátra Museum of the Hungarian Natural History Museum of the Hungarian National Museum Public Collection Centre" id="ABBRID0EQXCI" xlink:type="simple">MM</abbrev>. <bold><italic>Paratypes</italic>.</bold> 2 larvae; same data as holotype; on slides; GBIFCH00975883, GBIFCH00975884; <abbrev xmlns:xlink="http://www.w3.org/1999/xlink" xlink:title="Naturéum, Muséum cantonal des Sciences Naturelles, Lausanne" id="ABBRID0EYXCI" xlink:type="simple">MZL</abbrev> • 3 ♂ imagos, 30 subimagos; West Papua, Batanta Island, valley of Kalijakut River; 00°53'03"S, 130°38'13"E; 182 m; 15.ii.2023; at light; leg. T. Kovács, R. Horváth, P. Juhász, K. Sauyai, R. Sauyai; 1 imago on slide, thorax in alcohol; GBIFCH01221781, GBIFCH00975811; 2 imagos in alcohol; GBIFCH00975939, GBIFCH00975940; 30 subimagos; 28 in alcohol; GBIFCH00975941 (13♂, 10♀), GBIFCH00975942 (♂), GBIFCH00975943 (♂), GBIFCH00975944 (2♂, 1♀); 2 on slides; GBIFCH01221833 (♀), GBIFCH01221834 (♂); <abbrev xmlns:xlink="http://www.w3.org/1999/xlink" xlink:title="Naturéum, Muséum cantonal des Sciences Naturelles, Lausanne" id="ABBRID0E3XCI" xlink:type="simple">MZL</abbrev> • 15 subimagos; West Papua, Batanta Island, valley of Tanjung Lampu River; <named-content xmlns:xlink="http://www.w3.org/1999/xlink" content-type="dwc:verbatimCoordinates" xlink:type="simple"><named-content content-type="geo-json" specific-use="{&#34;type&#34;:&#34;Point&#34;,&#34;coordinates&#34;:[130.610833,-0.895278]}" id="NCID0EDYCI" xlink:type="simple">00°53'43"S, 130°36'39"E</named-content></named-content>; 18.ii.2020; at light; leg. T. Kovács, R. Horváth, P. Juhász; in alcohol; GBIFCH00975952 (9♂, 4♀), GBIFCH00975953 (♂), GBIFCH00975954 (♂); <abbrev xmlns:xlink="http://www.w3.org/1999/xlink" xlink:title="Naturéum, Muséum cantonal des Sciences Naturelles, Lausanne" id="ABBRID0EIYCI" xlink:type="simple">MZL</abbrev> • 15 subimagos; West Papua, Batanta Island, valley of Kalijakut River; <named-content xmlns:xlink="http://www.w3.org/1999/xlink" content-type="dwc:verbatimCoordinates" xlink:type="simple"><named-content content-type="geo-json" specific-use="{&#34;type&#34;:&#34;Point&#34;,&#34;coordinates&#34;:[130.634722,-0.880278]}" id="NCID0EPYCI" xlink:type="simple">00°52'49"S, 130°38'05"E</named-content></named-content>; 232 m; 19.ii.2020; at light; leg. T. Kovács, R. Horváth, P. Juhász, K. Sauyai, R. Sauyai; in alcohol; GBIFCH00975948 (6♂, 6♀), GBIFCH00975949 (♂), GBIFCH00975950 (♂), GBIFCH00975951 (♂); <abbrev xmlns:xlink="http://www.w3.org/1999/xlink" xlink:title="Naturéum, Muséum cantonal des Sciences Naturelles, Lausanne" id="ABBRID0EUYCI" xlink:type="simple">MZL</abbrev> • 7 subimagos (4♂, 3♀); West Papua, Batanta Island, valley of Tanjung Lampu River; <named-content xmlns:xlink="http://www.w3.org/1999/xlink" content-type="dwc:verbatimCoordinates" xlink:type="simple"><named-content content-type="geo-json" specific-use="{&#34;type&#34;:&#34;Point&#34;,&#34;coordinates&#34;:[130.610833,-0.895278]}" id="NCID0E2YCI" xlink:type="simple">00°53'43"S, 130°36'39"E</named-content></named-content>; 175 m; 21.ii.2018; at light; leg. T. Kovács, R. Horváth, P. Juhász, K. Sauyai, R. Sauyai; in alcohol; GBIFCH00975945, GBIFCH00975946, GBIFCH00975947; <abbrev xmlns:xlink="http://www.w3.org/1999/xlink" xlink:title="Naturéum, Muséum cantonal des Sciences Naturelles, Lausanne" id="ABBRID0EAZCI" xlink:type="simple">MZL</abbrev> • 3 larvae; West Papua, Batanta Island, Kalijakut River; <named-content xmlns:xlink="http://www.w3.org/1999/xlink" content-type="dwc:verbatimCoordinates" xlink:type="simple"><named-content content-type="geo-json" specific-use="{&#34;type&#34;:&#34;Point&#34;,&#34;coordinates&#34;:[130.631111,-0.874167]}" id="NCID0EHZCI" xlink:type="simple">00°52'27"S, 130°37'52"E</named-content></named-content>; 420 m; 20.ii.2025; leg. T. Kovács; 2 in alcohol; GBIFCH01582002; <abbrev xmlns:xlink="http://www.w3.org/1999/xlink" xlink:title="Naturéum, Muséum cantonal des Sciences Naturelles, Lausanne" id="ABBRID0ELZCI" xlink:type="simple">MZL</abbrev>; 1 in alcohol; 2025-18.a, EPHTYP-19; <abbrev xmlns:xlink="http://www.w3.org/1999/xlink" xlink:title="Mátra Museum of the Hungarian Natural History Museum of the Hungarian National Museum Public Collection Centre" id="ABBRID0EPZCI" xlink:type="simple">MM</abbrev> • 6 larvae; West Papua, Batanta Island, Kalijakut River; <named-content xmlns:xlink="http://www.w3.org/1999/xlink" content-type="dwc:verbatimCoordinates" xlink:type="simple"><named-content content-type="geo-json" specific-use="{&#34;type&#34;:&#34;Point&#34;,&#34;coordinates&#34;:[130.636944,-0.884167]}" id="NCID0EWZCI" xlink:type="simple">00°53'03"S, 130°38'13"E</named-content></named-content>; 182 m; 19.ii.2025; leg. T. Kovács; in alcohol; 2025-17, EPHTYP-20; <abbrev xmlns:xlink="http://www.w3.org/1999/xlink" xlink:title="Mátra Museum of the Hungarian Natural History Museum of the Hungarian National Museum Public Collection Centre" id="ABBRID0E2ZCI" xlink:type="simple">MM</abbrev>.</p></tp:treatment-sec><tp:treatment-sec sec-type="diagnosis" id="SECID0E6ZCI"><title>Diagnosis.</title><p><bold>Larva.</bold> The following combination of characters distinguishes <italic><tp:taxon-name><tp:taxon-name-part taxon-name-part-type="genus" reg="Papuanatula">P.</tp:taxon-name-part> <tp:taxon-name-part taxon-name-part-type="species" reg="longabranchias">longabranchias</tp:taxon-name-part></tp:taxon-name></italic> sp. nov. from other species of <tp:taxon-name><tp:taxon-name-part taxon-name-part-type="genus" reg="Papuanatula">Papuanatula</tp:taxon-name-part> (<tp:taxon-name-part taxon-name-part-type="subgenus" reg="Papuafiliola">Papuafiliola</tp:taxon-name-part>)</tp:taxon-name>: abdomen dorsally without long setae on midline; without median protuberances on abdominal terga; abdomen dorsally pale brown, with short, dark brown, lateral streaks along anterior margin of terga I–VII (VIII); femur with dark brown, shoe-shaped marking (marking longer than broad); tergalii very long and narrow; paracercus with 17 or 18 segments. The larva is hardly distinguished from <italic><tp:taxon-name><tp:taxon-name-part taxon-name-part-type="genus" reg="Papuanatula">P.</tp:taxon-name-part> <tp:taxon-name-part taxon-name-part-type="species" reg="stenophylla">stenophylla</tp:taxon-name-part></tp:taxon-name></italic> Kaltenbach, Kluge &amp; Gattolliat, 2025.</p></tp:treatment-sec><tp:treatment-sec sec-type="description" id="SECID0EI2CI"><title>Description.</title><p><bold><italic>Larva</italic></bold> (Fig. <xref ref-type="fig" rid="F23">23</xref>–<xref ref-type="fig" rid="F25">25</xref>). Body length 3.1–3.7 mm, cerci broken.</p><fig id="F23" position="float" orientation="portrait"><object-id xmlns:xlink="http://www.w3.org/1999/xlink" content-type="doi" xlink:type="simple">10.3897/zookeys.1259.168419.figure23</object-id><object-id xmlns:xlink="http://www.w3.org/1999/xlink" content-type="arpha" xlink:type="simple">ECE0BDA5-5B25-59BD-9060-6D243BF04D1E</object-id><label>Figure 23.</label><caption><p><tp:taxon-name><tp:taxon-name-part taxon-name-part-type="genus" reg="Papuanatula">Papuanatula</tp:taxon-name-part> (<tp:taxon-name-part taxon-name-part-type="subgenus" reg="Papuafiliola">Papuafiliola</tp:taxon-name-part>) <tp:taxon-name-part taxon-name-part-type="species" reg="longabranchias">longabranchias</tp:taxon-name-part></tp:taxon-name> sp. nov., larva, habitus. a. Dorsal view; b. lateral view; c. ventral view; d. legs. Scale bars: 1 mm.</p></caption><graphic xmlns:xlink="http://www.w3.org/1999/xlink" xlink:href="zookeys-1259-001_article-168419__-g023.jpg" position="float" orientation="portrait" xlink:type="simple" id="oo_1460654.jpg"><uri content-type="original_file" xlink:type="simple">https://binary.pensoft.net/fig/1460654</uri></graphic></fig><fig id="F24" position="float" orientation="portrait"><object-id xmlns:xlink="http://www.w3.org/1999/xlink" content-type="doi" xlink:type="simple">10.3897/zookeys.1259.168419.figure24</object-id><object-id xmlns:xlink="http://www.w3.org/1999/xlink" content-type="arpha" xlink:type="simple">690013EA-2BD8-5D78-8F00-3B9DB2AD0F0A</object-id><label>Figure 24.</label><caption><p><tp:taxon-name><tp:taxon-name-part taxon-name-part-type="genus" reg="Papuanatula">Papuanatula</tp:taxon-name-part> (<tp:taxon-name-part taxon-name-part-type="subgenus" reg="Papuafiliola">Papuafiliola</tp:taxon-name-part>) <tp:taxon-name-part taxon-name-part-type="species" reg="longabranchias">longabranchias</tp:taxon-name-part></tp:taxon-name> sp. nov., larva. a. Labrum; b. Left mandible; c. Right mandible; d. Labium; e. Labial palp; f. Hypopharynx and superlinguae; g. Maxilla; h, i. Tergalius III; j. Head. Scale bars: 100 µm (j), 20 µm (b–d, f–h), 10 µm (a, e, i).</p></caption><graphic xmlns:xlink="http://www.w3.org/1999/xlink" xlink:href="zookeys-1259-001_article-168419__-g024.jpg" position="float" orientation="portrait" xlink:type="simple" id="oo_1460655.jpg"><uri content-type="original_file" xlink:type="simple">https://binary.pensoft.net/fig/1460655</uri></graphic></fig><fig id="F25" position="float" orientation="portrait"><object-id xmlns:xlink="http://www.w3.org/1999/xlink" content-type="doi" xlink:type="simple">10.3897/zookeys.1259.168419.figure25</object-id><object-id xmlns:xlink="http://www.w3.org/1999/xlink" content-type="arpha" xlink:type="simple">0422CF6D-9BE8-5060-823E-E2FB6FAECC81</object-id><label>Figure 25.</label><caption><p><tp:taxon-name><tp:taxon-name-part taxon-name-part-type="genus" reg="Papuanatula">Papuanatula</tp:taxon-name-part> (<tp:taxon-name-part taxon-name-part-type="subgenus" reg="Papuafiliola">Papuafiliola</tp:taxon-name-part>) <tp:taxon-name-part taxon-name-part-type="species" reg="longabranchias">longabranchias</tp:taxon-name-part></tp:taxon-name> sp. nov., larva. a. Hind leg; b. Hind femur, inner margin; c. Hind femur, outer margin; d. Hind tibia, anterior surface; e. Hind tarsus, outer margin; f. Hind claw; g. Thorax, abdomen; h. Abdominal terga; i. Paraproct; j. Paracercus; k. Cercus. Scale bars: 100 µm (g), 50 µm (a), 20 µm (j), 10 µm (b–f, h, I, k).</p></caption><graphic xmlns:xlink="http://www.w3.org/1999/xlink" xlink:href="zookeys-1259-001_article-168419__-g025.jpg" position="float" orientation="portrait" xlink:type="simple" id="oo_1460656.jpg"><uri content-type="original_file" xlink:type="simple">https://binary.pensoft.net/fig/1460656</uri></graphic></fig><p><bold><italic>Cuticular coloration</italic></bold> (Figs <xref ref-type="fig" rid="F23">23a–c</xref>, <xref ref-type="fig" rid="F25">25g</xref>). Head, thorax and abdomen dorsally pale brown, mesonotum with some lighter areas, metanotum medially darker brownish. Legs pale brown, with large blank in basal part and small blank area in distal part. Head, thorax and abdomen ventrally beige. Cerci light brownish.</p><p><bold><italic>Hypodermal coloration</italic></bold> (Fig. <xref ref-type="fig" rid="F23">23a, b</xref>). Abdomen dorsally with short, dark brown, lateral streaks along anterior margin of terga I–VII (VIII). Anterior side of femur with shoe-shaped, dark brown marking in blank area, longer than wide. Posterior side of femur with dark brown streak in outer distal area.</p><p><bold><italic>Head</italic>. <italic>Antenna</italic></bold> (Fig. <xref ref-type="fig" rid="F24">24j</xref>). As typical for the subgenus, with each flagellomere symmetric, cylindrical.</p><p><bold><italic>Developing turbinate eyes in last instar male larva</italic></bold> (Figs <xref ref-type="fig" rid="F23">23a</xref>, <xref ref-type="fig" rid="F24">24j</xref>) large, roundish.</p><p><bold><italic>Labrum</italic></bold> (Fig. <xref ref-type="fig" rid="F24">24a</xref>) Length 0.6× maximal width. With reduced, submarginal arc of three long, simple setae. Otherwise, as typical for subgenus.</p><p><bold><italic>Right mandible</italic></bold> (Fig. <xref ref-type="fig" rid="F24">24c</xref>) Incisor with five denticles; kinetodontium with three denticles, inner lateral margin with row of small denticles, becoming smaller and finer toward base, and with row of short, fine setae; margin between prostheca and mola slightly convex, smooth. Otherwise, as typical for subgenus.</p><p><bold><italic>Left mandible</italic></bold> (Fig. <xref ref-type="fig" rid="F24">24b</xref>) Incisor with five denticles, kinetodontium with four denticles; margin between prostheca and subtriangular process straight, with few minute denticles. Otherwise, as typical for subgenus.</p><p><bold><italic>Hypopharynx</italic></bold> (Fig. <xref ref-type="fig" rid="F24">24f</xref>) with tuft of long, straight, stout, spine-like setae. Otherwise, as typical for the genus.</p><p><bold><italic>Maxilla</italic></bold> (Fig. <xref ref-type="fig" rid="F24">24g</xref>). Maxillary palp approx. as long as galea-lacinia; segment II ~ 1.5× length of segment I. Otherwise, as typical for the genus.</p><p><bold><italic>Labium</italic></bold> (Fig. <xref ref-type="fig" rid="F24">24d, e</xref>) Paraglossa dorsally with three spine-like setae near inner, distolateral margin. Labial palp with segment I 0.8× length of segments II and III combined. Segment II with narrow thumb-like distomedial protuberance, slightly bent distad (protuberance somewhat varying), dorsally with one spine-like seta near outer, distolateral margin. Segment III oblong, apically rounded, ~ 0.9× length of segment II. Otherwise, as typical for the genus.</p><p><bold><italic>Thorax</italic>. <italic>Sterna</italic></bold> without protuberances.</p><p><bold><italic>Terga</italic>.</bold> Without long setae on midline; without protuberances.</p><p><bold><italic>Legs</italic></bold> (Fig. <xref ref-type="fig" rid="F25">25a–f</xref>). Ratio of leg segments: fore leg 1.1:1.0:0.3:0.1, middle leg 1.2:1.0:0.3:0.1 and hind leg 1.2:1.0:0.3:0.2. <bold><italic>Femur</italic>.</bold> Length ~ 3.6× maximum width. Surface rough in brown areas. <bold><italic>Tarsus</italic>.</bold> With regular row of medium, apically rounded setae along outer margin, similar as on tibia, but much shorter. <bold><italic>Claw</italic></bold> with one row of 9–11 denticles; one posterior seta. Otherwise, as typical for subgenus.</p><p><bold><italic>Abdomen</italic>. <italic>Terga</italic></bold> (Fig. <xref ref-type="fig" rid="F25">25g, h</xref>). Abdominal terga without long, fine setae on midline, without median or submedian elevations or protuberances. Surface of abdominal terga rough, with numerous short sensillae, without scattered fine simple setae. Posterior margins of abdominal terga: I smooth, without denticles, II–IX with very small, triangular, apically rounded, dark brown denticles.</p><p><bold><italic>Tergalii</italic></bold> (Fig. <xref ref-type="fig" rid="F24">24h, i</xref>). Present on abdominal terga II–VII; long and narrow. Tracheae and pigmentation well-developed, reaching margins; ribs with very small, irregularly situated denticles on dorsal side. Tergalius II as long as terga III and IV combined; tergalius IV as long as terga V, VI, and ½ VII combined; tergalius VII as long as terga VIII, IX, and ½ X combined.</p><p><bold><italic>Paraproct</italic></bold> (Fig. <xref ref-type="fig" rid="F25">25i</xref>). Without posterior prolongation; with small spines on posterior margin.</p><p><bold><italic>Caudalii</italic></bold> (Fig. <xref ref-type="fig" rid="F25">25j, k</xref>). Cerci without swimming setae. Paracercus with 17 or 18 segments.</p><p><bold><italic>Pose of subimaginal gonostyli under larval cuticle</italic></bold>. Unknown.</p><p><bold>Subimago</bold> (Fig. <xref ref-type="fig" rid="F27">27c–i</xref>). Body length 3.6–4.1 mm. Turbinate eyes of male ochre. Thorax pale brown. Wing membrane colourless, veins pale brown, microtrichia pale brown. Legs very pale brown; femur anteriorly with hypodermal, shoe-shaped, dark brown marking in basal ½; femur posteriorly with hypodermal, dark brown distal streak. Abdomen of female pale brown; male with abdominal segments I and VII–X pale brown, II–VI nearly colourless; both sexes with hypodermal, sublateral, transvers, dark brown short streaks on posterior margin of terga I–VII. Cerci colourless.</p><p><bold><italic>Texture</italic></bold> (Fig. <xref ref-type="fig" rid="F27">27h, i</xref>). On all legs of male and female subimagos, terminal tarsomere covered with pointed microlepides only; other tarsomeres covered mostly with blunt microlepides, with pointed microlepides near apex.</p><p><bold>Imago, male</bold> (Figs <xref ref-type="fig" rid="F26">26a–d</xref>, <xref ref-type="fig" rid="F27">27a, b</xref>). Body length ~ 3.8 mm. Head pale brown, antennae pale brown, turbinate eyes pale brown, wide, with facetted surfaces round. Thorax pale brown to brown. Fore wing with membrane colourless, veins pale brown, base of RA and costal brace brownish. Pterostigma with two or three oblique crossveins, basalmost crossvein nearly complete, others incomplete. Legs brownish; femur with hypodermal, dark brown, shoe-shaped macula in basal ½ of anterior side; femur on posterior side distally with hypodermal, dark brown streak. Abdominal segments I and VII–X pale brown, II–VI nearly colourless; with hypodermal, dark brown, short, sublateral, transvers streaks on posterior margin of terga I–VII. Cerci colourless.</p><fig id="F26" position="float" orientation="portrait"><object-id xmlns:xlink="http://www.w3.org/1999/xlink" content-type="doi" xlink:type="simple">10.3897/zookeys.1259.168419.figure26</object-id><object-id xmlns:xlink="http://www.w3.org/1999/xlink" content-type="arpha" xlink:type="simple">46E10D5D-EE29-53DF-801E-C9A3C5260E7D</object-id><label>Figure 26.</label><caption><p><tp:taxon-name><tp:taxon-name-part taxon-name-part-type="genus" reg="Papuanatula">Papuanatula</tp:taxon-name-part> (<tp:taxon-name-part taxon-name-part-type="subgenus" reg="Papuafiliola">Papuafiliola</tp:taxon-name-part>) <tp:taxon-name-part taxon-name-part-type="species" reg="longabranchias">longabranchias</tp:taxon-name-part></tp:taxon-name> sp. nov, imago, male. a. Habitus, lateral view; b. Habitus, dorsal view; c. Fore leg; d. Hind leg. Scale bars: 1 mm (a, b), 100 µm (c, d).</p></caption><graphic xmlns:xlink="http://www.w3.org/1999/xlink" xlink:href="zookeys-1259-001_article-168419__-g026.jpg" position="float" orientation="portrait" xlink:type="simple" id="oo_1460657.jpg"><uri content-type="original_file" xlink:type="simple">https://binary.pensoft.net/fig/1460657</uri></graphic></fig><fig id="F27" position="float" orientation="portrait"><object-id xmlns:xlink="http://www.w3.org/1999/xlink" content-type="doi" xlink:type="simple">10.3897/zookeys.1259.168419.figure27</object-id><object-id xmlns:xlink="http://www.w3.org/1999/xlink" content-type="arpha" xlink:type="simple">C2F2C02F-BA60-5D71-B158-BFBCC2CF717A</object-id><label>Figure 27.</label><caption><p><tp:taxon-name><tp:taxon-name-part taxon-name-part-type="genus" reg="Papuanatula">Papuanatula</tp:taxon-name-part> (<tp:taxon-name-part taxon-name-part-type="subgenus" reg="Papuafiliola">Papuafiliola</tp:taxon-name-part>) <tp:taxon-name-part taxon-name-part-type="species" reg="longabranchias">longabranchias</tp:taxon-name-part></tp:taxon-name> sp. nov. Imago, male. a. Fore wing; b. Genitalia. Subimagos. c, d. Habitus, male (lateral view, dorsal view); e, f. Habitus, female (lateral view, dorsal view); g. Hind leg; h. Fore tarsus; i. Hind tarsus. Scale bars: 1 mm (c–f), 100 µm (a, g), 20 µm (b, h), 10 µm (i).</p></caption><graphic xmlns:xlink="http://www.w3.org/1999/xlink" xlink:href="zookeys-1259-001_article-168419__-g027.jpg" position="float" orientation="portrait" xlink:type="simple" id="oo_1460658.jpg"><uri content-type="original_file" xlink:type="simple">https://binary.pensoft.net/fig/1460658</uri></graphic></fig><p><bold><italic>Genitalia</italic></bold> (Fig. <xref ref-type="fig" rid="F27">27b</xref>). Unistyliger slightly widened apically, with median and lateral margins slightly convex. Gonostylus with segment I on lateral and median side convex and separated from segment II by concavity. Segment II almost equally wide and straight all over its length. Terminal segment III slightly wider than segment II, cube-like. Penial bridge with poorly expressed membranous projection between unistyligers.</p><p><bold>Imago, female.</bold> Unknown.</p><p><bold>Egg</bold> (Fig. <xref ref-type="fig" rid="F28">28a–d</xref>). Elongate ovoid. Chorion entirely covered with ridges forming a net-like relief.</p><fig id="F28" position="float" orientation="portrait"><object-id xmlns:xlink="http://www.w3.org/1999/xlink" content-type="doi" xlink:type="simple">10.3897/zookeys.1259.168419.figure28</object-id><object-id xmlns:xlink="http://www.w3.org/1999/xlink" content-type="arpha" xlink:type="simple">A3585074-7D59-5FE8-A74D-23E06A25DD5B</object-id><label>Figure 28.</label><caption><p><tp:taxon-name><tp:taxon-name-part taxon-name-part-type="genus" reg="Papuanatula">Papuanatula</tp:taxon-name-part> (<tp:taxon-name-part taxon-name-part-type="subgenus" reg="Papuafiliola">Papuafiliola</tp:taxon-name-part>) <tp:taxon-name-part taxon-name-part-type="species" reg="longabranchias">longabranchias</tp:taxon-name-part></tp:taxon-name> sp. nov. a–c. Eggs; d. Micropyle. Scale bars: 10 µm (a–c), 5 µm (d).</p></caption><graphic xmlns:xlink="http://www.w3.org/1999/xlink" xlink:href="zookeys-1259-001_article-168419__-g028.jpg" position="float" orientation="portrait" xlink:type="simple" id="oo_1460659.jpg"><uri content-type="original_file" xlink:type="simple">https://binary.pensoft.net/fig/1460659</uri></graphic></fig></tp:treatment-sec><tp:treatment-sec sec-type="comparisons" id="SECID0EDJDI"><title>Comparison.</title><p>The larva of <tp:taxon-name><tp:taxon-name-part taxon-name-part-type="genus" reg="Papuanatula">Papuanatula</tp:taxon-name-part> (<tp:taxon-name-part taxon-name-part-type="subgenus" reg="Papuafiliola">Papuafiliola</tp:taxon-name-part>) <tp:taxon-name-part taxon-name-part-type="species" reg="longabranchias">longabranchias</tp:taxon-name-part></tp:taxon-name> sp. nov. is hardly different from <tp:taxon-name><tp:taxon-name-part taxon-name-part-type="genus" reg="Papuanatula">Papuanatula</tp:taxon-name-part> (<tp:taxon-name-part taxon-name-part-type="subgenus" reg="Papuafiliola">Papuafiliola</tp:taxon-name-part>) <tp:taxon-name-part taxon-name-part-type="species" reg="stenophylla">stenophylla</tp:taxon-name-part></tp:taxon-name> Kaltenbach, Kluge &amp; Gattolliat, 2025: <italic><tp:taxon-name><tp:taxon-name-part taxon-name-part-type="genus" reg="Papuanatula">P.</tp:taxon-name-part> <tp:taxon-name-part taxon-name-part-type="species" reg="longabranchias">longabranchias</tp:taxon-name-part></tp:taxon-name></italic> sp. nov. with hypodermal marking on anterior side of femur shoe-shaped, usually longer than wide (Fig. <xref ref-type="fig" rid="F23">23d</xref>); no short, fine, simple setae on surface of abdominal tergites (Fig. <xref ref-type="fig" rid="F25">25h</xref>); paracercus with 17 or 18 segments (Fig. <xref ref-type="fig" rid="F25">25j</xref>). <italic><tp:taxon-name><tp:taxon-name-part taxon-name-part-type="genus" reg="Papuanatula">P.</tp:taxon-name-part> <tp:taxon-name-part taxon-name-part-type="species" reg="stenophylla">stenophylla</tp:taxon-name-part></tp:taxon-name></italic> with hypodermal marking on anterior side of femur usually like a band, wider than long; scattered short, fine, simple setae on surface of abdominal terga; paracercus with ~ 15 segments (<xref ref-type="bibr" rid="B9">Kaltenbach et al. 2025</xref>: figs 132a, b, 135d). However, male imagos are clearly different: <italic><tp:taxon-name><tp:taxon-name-part taxon-name-part-type="genus" reg="Papuanatula">P.</tp:taxon-name-part> <tp:taxon-name-part taxon-name-part-type="species" reg="longabranchias">longabranchias</tp:taxon-name-part></tp:taxon-name></italic> sp. nov. has pale brown turbinate eyes (Fig. <xref ref-type="fig" rid="F26">26a, b</xref>), whereas <italic><tp:taxon-name><tp:taxon-name-part taxon-name-part-type="genus" reg="Papuanatula">P.</tp:taxon-name-part> <tp:taxon-name-part taxon-name-part-type="species" reg="stenophylla">stenophylla</tp:taxon-name-part></tp:taxon-name></italic> has dull-red turbinate eyes (<xref ref-type="bibr" rid="B9">Kaltenbach et al. 2025</xref>: fig. 137a, d). The eggs of both species are identical (Fig. <xref ref-type="fig" rid="F28">28a–d</xref>; <xref ref-type="bibr" rid="B9">Kaltenbach et al. 2025</xref>: fig. 138a).</p></tp:treatment-sec><tp:treatment-sec sec-type="Biological aspects" id="SECID0ERMDI"><title>Biological aspects.</title><p>The species is known from two watercourses in southern Batanta: Kalijakut (Fig. <xref ref-type="fig" rid="F29">29d</xref> (type locality), f) and Tanjung Lampu Rivers at elevations from 182–420 m. It co-occurs with larvae of <italic><tp:taxon-name><tp:taxon-name-part taxon-name-part-type="genus" reg="Papuanatula">P.</tp:taxon-name-part> <tp:taxon-name-part taxon-name-part-type="species" reg="batanlenos">batanlenos</tp:taxon-name-part></tp:taxon-name></italic> sp. nov. and <italic><tp:taxon-name><tp:taxon-name-part taxon-name-part-type="genus" reg="Papuanatula">P.</tp:taxon-name-part> <tp:taxon-name-part taxon-name-part-type="species" reg="cukiclara">cukiclara</tp:taxon-name-part></tp:taxon-name></italic> sp. nov.</p><fig id="F29" position="float" orientation="portrait"><object-id xmlns:xlink="http://www.w3.org/1999/xlink" content-type="doi" xlink:type="simple">10.3897/zookeys.1259.168419.figure29</object-id><object-id xmlns:xlink="http://www.w3.org/1999/xlink" content-type="arpha" xlink:type="simple">301F7A02-7A0D-552F-A38B-BE0285DDF37A</object-id><label>Figure 29.</label><caption><p>Habitats: <italic><tp:taxon-name><tp:taxon-name-part taxon-name-part-type="genus" reg="Papuanatula">P.</tp:taxon-name-part> <tp:taxon-name-part taxon-name-part-type="species" reg="batantaraja">batantaraja</tp:taxon-name-part></tp:taxon-name></italic> sp. nov. (a. Type locality, b); <italic><tp:taxon-name><tp:taxon-name-part taxon-name-part-type="genus" reg="Papuanatula">P.</tp:taxon-name-part> <tp:taxon-name-part taxon-name-part-type="species" reg="cukiclara">cukiclara</tp:taxon-name-part></tp:taxon-name></italic> sp. nov. (a, b, d. Type locality); <italic><tp:taxon-name><tp:taxon-name-part taxon-name-part-type="genus" reg="Papuanatula">P.</tp:taxon-name-part> <tp:taxon-name-part taxon-name-part-type="species" reg="cataracta">cataracta</tp:taxon-name-part></tp:taxon-name></italic> sp. nov. (c. type locality); <italic><tp:taxon-name><tp:taxon-name-part taxon-name-part-type="genus" reg="Papuanatula">P.</tp:taxon-name-part> <tp:taxon-name-part taxon-name-part-type="species" reg="batanlenos">batanlenos</tp:taxon-name-part></tp:taxon-name></italic> sp. nov. (a, d. Type locality, e, f); <italic><tp:taxon-name><tp:taxon-name-part taxon-name-part-type="genus" reg="Papuanatula">P.</tp:taxon-name-part> <tp:taxon-name-part taxon-name-part-type="species" reg="horvathrobi">horvathrobi</tp:taxon-name-part></tp:taxon-name></italic> sp. nov. (e); <italic><tp:taxon-name><tp:taxon-name-part taxon-name-part-type="genus" reg="Papuanatula">P.</tp:taxon-name-part> <tp:taxon-name-part taxon-name-part-type="species" reg="longabranchias">longabranchias</tp:taxon-name-part></tp:taxon-name></italic> sp. nov. (d. Type locality, f).</p></caption><graphic xmlns:xlink="http://www.w3.org/1999/xlink" xlink:href="zookeys-1259-001_article-168419__-g029.jpg" position="float" orientation="portrait" xlink:type="simple" id="oo_1460660.jpg"><uri content-type="original_file" xlink:type="simple">https://binary.pensoft.net/fig/1460660</uri></graphic></fig></tp:treatment-sec><tp:treatment-sec sec-type="etymology" id="SECID0EAQDI"><title>Etymology.</title><p>The species name <italic><tp:taxon-name><tp:taxon-name-part taxon-name-part-type="genus" reg="Papuanatula"/><tp:taxon-name-part taxon-name-part-type="species" reg="longabranchias">longabranchias</tp:taxon-name-part></tp:taxon-name></italic>, meaning “long gills” in Latin, refers to the very long and slender shape of the tergalii.</p></tp:treatment-sec><tp:treatment-sec sec-type="distribution" id="SECID0EQQDI"><title>Distribution.</title><p>New Guinea, Batanta Island (Fig. <xref ref-type="fig" rid="F30">30</xref>).</p><fig id="F30" position="float" orientation="portrait"><object-id xmlns:xlink="http://www.w3.org/1999/xlink" content-type="doi" xlink:type="simple">10.3897/zookeys.1259.168419.figure30</object-id><object-id xmlns:xlink="http://www.w3.org/1999/xlink" content-type="arpha" xlink:type="simple">1D8E6EE6-8BF0-5805-BB89-D0574493FCBC</object-id><label>Figure 30.</label><caption><p>Distribution of <italic><tp:taxon-name><tp:taxon-name-part taxon-name-part-type="genus" reg="Papuanatula">Papuanatula</tp:taxon-name-part></tp:taxon-name></italic> species: yellow dots: known species (<xref ref-type="bibr" rid="B9">Kaltenbach et al. 2025</xref>); orange dot: <italic><tp:taxon-name><tp:taxon-name-part taxon-name-part-type="genus" reg="Papuanatula">Papuanatula</tp:taxon-name-part> <tp:taxon-name-part taxon-name-part-type="species" reg="arfak">arfak</tp:taxon-name-part></tp:taxon-name></italic> sp. nov. (present study); red dots: species from Batanta – <italic><tp:taxon-name><tp:taxon-name-part taxon-name-part-type="genus" reg="Papuanatula">P.</tp:taxon-name-part> <tp:taxon-name-part taxon-name-part-type="species" reg="batantaraja">batantaraja</tp:taxon-name-part></tp:taxon-name></italic> sp. nov., <italic><tp:taxon-name><tp:taxon-name-part taxon-name-part-type="genus" reg="Papuanatula">P.</tp:taxon-name-part> <tp:taxon-name-part taxon-name-part-type="species" reg="cukiclara">cukiclara</tp:taxon-name-part></tp:taxon-name></italic> sp. nov., <italic><tp:taxon-name><tp:taxon-name-part taxon-name-part-type="genus" reg="Papuanatula">P.</tp:taxon-name-part> <tp:taxon-name-part taxon-name-part-type="species" reg="cataracta">cataracta</tp:taxon-name-part></tp:taxon-name></italic> sp. nov., <italic><tp:taxon-name><tp:taxon-name-part taxon-name-part-type="genus" reg="Papuanatula">P.</tp:taxon-name-part> <tp:taxon-name-part taxon-name-part-type="species" reg="batanlenos">batanlenos</tp:taxon-name-part></tp:taxon-name></italic> sp. nov., <italic><tp:taxon-name><tp:taxon-name-part taxon-name-part-type="genus" reg="Papuanatula">P.</tp:taxon-name-part> <tp:taxon-name-part taxon-name-part-type="species" reg="horvathrobi">horvathrobi</tp:taxon-name-part></tp:taxon-name></italic> sp. nov., <italic><tp:taxon-name><tp:taxon-name-part taxon-name-part-type="genus" reg="Papuanatula">P.</tp:taxon-name-part> <tp:taxon-name-part taxon-name-part-type="species" reg="longabranchias">longabranchias</tp:taxon-name-part></tp:taxon-name></italic> sp. nov. (present study).</p></caption><graphic xmlns:xlink="http://www.w3.org/1999/xlink" xlink:href="zookeys-1259-001_article-168419__-g030.jpg" position="float" orientation="portrait" xlink:type="simple" id="oo_1460661.jpg"><uri content-type="original_file" xlink:type="simple">https://binary.pensoft.net/fig/1460661</uri></graphic></fig><sec sec-type="﻿Key to the species of subgenus Papuafiliola from New Guinea (larvae)" id="SECID0E6TDI"><title>﻿Key to the species of subgenus <tp:taxon-name><tp:taxon-name-part taxon-name-part-type="genus" reg="Papuanatula"/><tp:taxon-name-part taxon-name-part-type="subgenus" reg="Papuafiliola">Papuafiliola</tp:taxon-name-part></tp:taxon-name> from New Guinea (larvae)</title><p>Based on <xref ref-type="bibr" rid="B9">Kaltenbach et al. 2025</xref>.</p><table-wrap content-type="key" position="anchor" orientation="portrait"><table id="TID0EQQBG" rules="all"><tbody><tr><td rowspan="1" colspan="1">1</td><td rowspan="1" colspan="1">Abdominal terga without protuberances</td><td rowspan="1" colspan="1">
                      <bold>2</bold>
                    </td></tr><tr><td rowspan="1" colspan="1">–</td><td rowspan="1" colspan="1">Abdominal terga with median protuberances</td><td rowspan="1" colspan="1">
                      <bold>
                        <italic>
                          <tp:taxon-name><tp:taxon-name-part taxon-name-part-type="genus" reg="Papuanatula">P.</tp:taxon-name-part> <tp:taxon-name-part taxon-name-part-type="species" reg="tuberculata">tuberculata</tp:taxon-name-part></tp:taxon-name>
                        </italic>
                      </bold>
                    </td></tr><tr><td rowspan="1" colspan="1">2(1)</td><td rowspan="1" colspan="1">Femur with brown, hypodermal marking in large blank on anterior side; tergalii very long and narrow</td><td rowspan="1" colspan="1">
                      <bold>3</bold>
                    </td></tr><tr><td rowspan="1" colspan="1">–</td><td rowspan="1" colspan="1">Femur without marking in large blank on anterior side; tergalii oval</td><td rowspan="1" colspan="1">
                      <bold><italic><tp:taxon-name><tp:taxon-name-part taxon-name-part-type="genus" reg="Papuanatula">P.</tp:taxon-name-part> <tp:taxon-name-part taxon-name-part-type="species" reg="horvathrobi">horvathrobi</tp:taxon-name-part></tp:taxon-name></italic> sp. nov.</bold>
                    </td></tr><tr><td rowspan="1" colspan="1">3(2)</td><td rowspan="1" colspan="1">Marking on femur shoe-shaped, usually longer than wide; surface of abdominal terga without fine, simple setae</td><td rowspan="1" colspan="1">
                      <bold><italic><tp:taxon-name><tp:taxon-name-part taxon-name-part-type="genus" reg="Papuanatula">P.</tp:taxon-name-part> <tp:taxon-name-part taxon-name-part-type="species" reg="longabranchias">longabranchias</tp:taxon-name-part></tp:taxon-name></italic> sp. nov.</bold>
                    </td></tr><tr><td rowspan="1" colspan="1">–</td><td rowspan="1" colspan="1">Marking on femur usually wider than long; surface of abdominal terga with fine, simple setae</td><td rowspan="1" colspan="1">
                      <bold>
                        <italic>
                          <tp:taxon-name><tp:taxon-name-part taxon-name-part-type="genus" reg="Papuanatula">P.</tp:taxon-name-part> <tp:taxon-name-part taxon-name-part-type="species" reg="stenophylla">stenophylla</tp:taxon-name-part></tp:taxon-name>
                        </italic>
                      </bold>
                    </td></tr></tbody></table></table-wrap></sec></tp:treatment-sec><ref-list><ref id="B9"><mixed-citation xmlns:xlink="http://www.w3.org/1999/xlink" xlink:type="simple"><person-group><name name-style="western"><surname>Kaltenbach</surname><given-names>T</given-names></name><name name-style="western"><surname>Kluge</surname><given-names>NJ</given-names></name><name name-style="western"><surname>Gattolliat</surname><given-names>J-L</given-names></name></person-group> (<year>2025</year>) <article-title>Redescription of <italic><tp:taxon-name><tp:taxon-name-part taxon-name-part-type="genus">Papuanatula</tp:taxon-name-part></tp:taxon-name></italic> Lugo-Ortiz &amp; McCafferty (<tp:taxon-name><tp:taxon-name-part taxon-name-part-type="order">Ephemeroptera</tp:taxon-name-part></tp:taxon-name>, <tp:taxon-name><tp:taxon-name-part taxon-name-part-type="family">Baetidae</tp:taxon-name-part></tp:taxon-name>), with description of a new subgenus and 20 new species.</article-title><source>ZooKeys</source><volume>1227</volume>: <fpage>159</fpage>–<lpage>347</lpage>. <ext-link xlink:href="10.3897/zookeys.1227.138100" ext-link-type="doi" xlink:type="simple">https://doi.org/10.3897/zookeys.1227.138100</ext-link></mixed-citation></ref></ref-list></tp:taxon-treatment>
